# Supplementary material for: Microbiomes and Planctomycete diversity in large-scale aquaria habitats
Source: PLoS One. 2022 May 12;17(5):e0267881. doi: 10.1371/journal.pone.0267881 (PMC9098025; doi:10.1371/journal.pone.0267881)
Supplement: S5 Table — (XLSX) [file pone.0267881.s005.xlsx]

## Sheet: Sheet1
OTU	Total # of Reads for the OTU	T20W10	T20W11	T20W12	T20W14	T20W1	T20W2	T20W3	T20W4	T20W5	T20W6	T20W7	T20W8	T20W9	T20SF10	T20S11	T20S12	T20S13	T20S14	T20S1	T20S2	T20S3	T20S4	T20S5	T20S6	T20S7	T20S8	T20S9	T30W12	T30W14	T30W1	T30W2	T30W3	T30W4	T30W5	T30W6	T30W7	T30W9	T30S10	T30S11	T30S12	T30S13	T30S14	T30S15	T30S1	T30S2	T30S3	T30S4	T30S5
Otu0001	814850	32624	13786	47328	35969	25987	12769	17056	103644	23369	34382	23513	23562	32112	583	4243	556	293	1250	998	438	1964	2627	1356	2990	1296	1826	3481	802	483	245	331	277	114	337	1492	2723	1439	9	9	26	15	5	63	28	29	24	32	10
Otu0002	660781	3059	1264	18758	16980	6703	3571	6841	27765	5346	24162	22878	20099	3323	352	2679	398	237	983	442	365	1211	1783	899	1921	570	838	1932	14469	11559	33340	47205	25014	11301	33594	52018	97749	82507	253	133	364	96	19	134	221	85	126	58	72
Otu0003	560008	233	516	338	264	306	126	205	2104	132	358	268	231	599	2532	15303	1985	1428	5709	6192	2914	14123	27810	12463	8932	6266	10601	12360	1387	675	691	979	553	331	716	1932	3800	985	5539	3006	14946	3403	784	5318	7393	5470	6984	3257	4746
Otu0004	553888	108	117	72	63	70	25	50	1395	21	64	74	54	129	1678	8411	1072	777	3743	1334	968	4049	7133	3164	2427	1748	2750	6844	5372	2937	2239	3823	2447	1222	3505	5234	9505	2528	6927	3633	16126	3909	914	5819	11698	3239	7225	2646	4330
Otu0005	397004	197	101	275	215	87	38	103	544	63	212	127	119	264	4173	24145	2774	1622	5888	13070	6682	22405	23100	11395	8727	10007	10478	17940	862	522	746	1003	756	252	1026	1521	2816	1260	5067	2870	11756	2621	683	4525	7700	3574	5192	1825	3422
Otu0006	368020	75	112	82	83	39	21	50	696	34	128	106	61	210	1594	13258	1269	625	2419	9344	3539	10810	16459	11178	20281	10470	11144	12375	5	3	4	11	1	2	3	3	8	3	7	6	8	1	2	1	1	0	0	4	2
Otu0007	356526	636	301	320	316	389	195	234	1753	213	391	228	239	632	419	2912	287	189	736	3047	1692	5547	7566	5698	7508	3199	3592	2545	2554	1604	2136	3509	2712	712	3563	4969	7987	4076	6483	3745	13443	3019	779	4602	9288	3335	4528	2283	3828
Otu0008	331906	25	55	35	30	32	13	23	368	10	62	34	42	58	140	1095	139	89	246	1291	631	2323	3434	3066	4163	1707	1939	1192	622	358	574	785	765	185	894	1499	2457	1027	10518	5487	31887	4274	962	9605	14635	6063	9139	3985	9791
Otu0009	292476	60	161	350	316	66	31	81	908	30	201	225	119	190	479	4559	516	264	1235	3901	1438	6998	11947	7766	11934	4007	4794	4428	658	322	552	857	766	190	988	1630	2477	984	6140	3465	19990	2973	762	6645	8562	4947	5822	3253	6032
Otu0010	263338	639	549	682	550	259	115	267	2159	203	960	1032	590	827	1992	15976	1725	917	3161	9576	4217	12710	21069	16696	30004	12784	13128	15572	120	63	41	76	60	11	73	377	609	140	392	227	810	174	28	361	485	145	220	87	328
Otu0011	257080	4655	3171	11733	8689	6415	3135	7046	55326	5583	6302	6981	4853	5364	153	2083	274	197	1677	960	118	1273	7931	1344	1384	898	1488	1346	1971	1244	2761	3217	3142	769	2936	3716	5478	2353	103	44	146	70	11	89	251	72	96	37	95
Otu0012	235913	14	106	21	29	33	25	26	589	20	27	34	22	102	214	2277	350	165	544	1180	789	2711	3586	3487	4372	1249	1676	1810	28	27	58	33	35	17	50	101	210	28	2623	1547	7417	1175	310	3089	4112	1496	1884	1029	2479
Otu0013	180506	3	0	6	1	1	0	3	13	1	0	3	6	0	1	29	3	2	3	7	5	44	27	227	18	14	10	19	49	47	98	142	85	65	157	149	225	53	11190	10281	19889	7921	2166	8696	19305	8773	9314	4701	7019
Otu0014	161909	41	28	45	41	17	10	38	498	18	74	84	50	76	6251	31343	4742	2491	7799	5902	4436	17455	19931	10843	8801	8312	7140	25290	8	0	1	2	1	0	5	3	1	3	2	0	2	3	1	1	3	1	2	1	3
Otu0015	152891	18	30	24	23	52	11	11	662	18	37	52	21	42	2	21	1	3	7	5	2	22	15	24	33	8	30	29	854	562	949	1312	1043	356	1333	3201	5564	1422	2432	1175	7105	725	166	1731	2563	573	1040	341	1007
Otu0016	146232	177	149	161	162	144	78	115	855	93	260	238	158	306	690	5574	516	324	1331	4844	2466	9839	12895	11173	12941	5149	6128	5425	206	118	174	335	301	82	399	632	920	367	2935	1583	9198	1300	342	3123	4334	1965	3064	1177	3236
Otu0017	144086	106	95	83	95	63	37	39	535	37	88	126	49	164	3178	20296	2098	956	3493	5940	2684	10006	12952	8737	10479	5985	6287	18128	13	4	3	4	2	0	7	20	27	2	8	7	29	4	1	12	21	3	9	2	6
Otu0018	139414	140	113	132	112	69	16	108	703	53	178	99	72	146	2930	16283	1734	938	3620	7844	5220	13980	15685	8537	10601	9190	8733	15888	10	14	11	19	11	13	24	30	47	15	214	200	694	159	37	240	465	279	229	183	319
Otu0019	130899	78	88	149	136	63	27	28	458	38	102	106	66	134	176	2202	275	120	676	604	177	1162	1692	644	988	450	707	1905	3	4	17	11	13	5	9	75	125	10	2	1	15	0	0	3	26	2	1	6	6
Otu0020	110181	14	26	19	9	26	11	10	156	0	26	24	8	26	330	2745	324	192	761	1247	929	3281	7759	3485	4126	1408	2442	2171	171	105	201	264	265	75	409	530	942	223	2761	1431	7915	1189	304	3237	4884	1843	2981	1005	3156
Otu0021	98226	401	244	447	404	295	97	277	1632	211	631	528	396	449	1640	9884	1212	609	2498	6816	3379	9357	11480	8955	10389	5385	6240	9035	4	2	9	10	4	0	2	13	8	11	3	0	0	0	0	1	0	1	2	2	1
Otu0022	87086	58	29	40	37	17	10	20	205	10	43	18	9	27	273	1563	179	82	340	1165	902	2039	2872	2487	3195	1377	1142	1370	46	36	60	89	77	14	91	127	148	73	1833	1106	3960	793	181	1354	2805	1207	1451	618	1375
Otu0023	86757	15	6	11	11	25	11	6	169	7	16	21	13	33	823	4890	562	283	960	2364	1396	5336	4580	2621	2612	2095	2405	4480	27	9	32	93	37	13	70	72	154	35	757	908	1700	612	144	732	1813	1005	729	513	663
Otu0024	86382	14	15	11	23	49	15	7	439	14	12	10	12	42	690	4603	416	262	626	3792	1805	4861	4491	4798	7000	3755	4059	4378	4	4	0	4	0	0	0	0	3	1	0	1	0	0	0	0	2	0	0	1	0
Otu0025	80969	3	9	2	5	2	1	1	12	0	5	1	0	10	1	20	3	1	2	31	24	82	77	331	320	87	100	21	80	65	81	110	95	29	116	187	339	142	1727	814	5834	940	282	2704	2476	2128	3267	1304	3033
Otu0026	77787	3	7	7	9	8	2	3	34	2	4	6	4	16	1	22	1	1	10	8	3	21	39	10	34	10	9	32	165	109	160	210	194	60	239	423	621	226	101	54	382	42	5	124	194	51	108	57	91
Otu0027	74087	0	0	1	0	1	1	0	35	0	1	0	1	6	111	936	78	31	201	125	36	338	699	299	140	139	159	689	3	1	2	0	0	0	0	1	5	1	1	0	1	1	0	2	1	0	1	0	0
Otu0028	71551	1044	590	1440	1625	3115	1544	2815	21952	1934	1430	1443	1032	1367	38	485	63	30	260	161	22	360	2391	326	344	123	300	374	975	598	1662	2239	2797	419	2341	3584	5551	1405	29	22	63	8	0	26	57	16	18	1	35
Otu0029	71281	76	92	109	106	49	35	41	409	27	136	174	97	129	304	3013	199	124	519	1162	559	1952	2811	4042	7560	2072	1954	3059	200	128	190	344	286	65	371	652	1130	379	1407	651	2573	401	109	991	1947	682	1135	435	1139
Otu0030	67765	38	41	26	42	63	41	19	116	19	33	41	15	43	7	107	24	6	62	31	11	20	124	61	38	23	37	60	165	210	622	627	711	93	504	672	1312	252	23	23	35	18	2	48	43	13	28	13	5
Otu0031	67750	1	1	0	1	2	2	1	17	0	1	2	0	1	1	11	0	0	5	9	12	23	24	64	107	12	6	9	66	34	82	154	120	61	114	328	434	130	1191	538	2531	379	99	894	1301	529	940	310	789
Otu0032	62891	3	18	49	18	1	3	14	34	11	9	0	5	42	0	12	0	0	8	1	0	3	1	5	4	0	6	13	1043	621	6842	2348	23	1996	3850	4178	8590	161	3	1	14	2	0	8	0	0	0	1	3
Otu0033	55425	27	17	62	26	34	13	30	173	22	44	31	21	206	11	57	6	5	10	172	40	172	232	286	163	131	139	28	73	57	87	120	119	44	169	253	426	127	2401	1415	6497	1193	318	2511	3775	2194	2140	1334	2843
Otu0034	53888	18	14	68	59	19	13	13	75	6	18	24	14	34	152	1472	143	73	242	119	43	267	379	249	348	183	169	1319	115	36	71	96	74	17	89	248	359	110	865	494	1794	197	53	437	791	254	297	134	411
Otu0035	52455	37	29	33	59	57	22	54	411	19	49	70	35	76	86	617	39	31	160	693	776	2495	4387	3896	5979	1475	2280	537	204	118	1513	2297	1788	362	2490	1169	2266	510	310	129	835	90	21	301	255	178	283	91	306
Otu0036	51671	1	4	3	1	1	2	0	43	2	1	5	5	8	2	16	0	0	3	12	11	43	25	41	58	15	32	27	6	5	8	4	9	4	5	33	7	7	7	7	43	5	5	23	16	6	13	6	2
Otu0037	41905	4	10	28	22	3	9	11	135	3	11	5	15	19	308	2264	204	87	380	1005	422	1564	1857	993	990	701	930	2168	0	0	1	0	0	0	0	0	1	1	2	1	1	0	0	0	1	0	0	0	0
Otu0038	41277	2	0	1	0	0	0	0	4	0	0	3	0	0	0	1	0	2	3	0	0	3	2	35	2	0	0	4	68	36	82	151	85	45	139	358	623	145	2494	1335	5297	1173	308	1737	3748	1289	1887	759	1297
Otu0039	40866	16	4	249	293	11	13	14	56	12	52	21	9	5	1	20	1	0	2	3	3	1	28	8	12	11	15	3	1344	1110	4279	3819	3095	778	3563	2934	4640	1716	436	188	869	257	42	314	416	84	252	202	127
Otu0040	40796	218	97	129	145	123	64	66	634	54	248	286	187	141	130	1456	122	69	203	349	82	552	1353	547	879	441	586	1043	77	36	57	105	81	25	113	250	406	109	86	58	239	16	26	59	98	26	42	12	24
Otu0041	40157	126	87	234	157	126	55	120	849	97	191	188	181	173	542	3121	320	180	695	2236	998	2916	4241	2627	3000	1897	2087	2463	76	43	65	126	71	17	52	69	196	68	119	62	265	55	13	112	115	49	75	31	49
Otu0042	35522	4	32	8	7	6	5	6	243	1	3	7	1	32	92	765	49	18	99	4503	993	4908	6100	2107	8495	3262	2916	649	0	0	0	1	2	0	0	1	0	1	0	0	0	0	0	0	0	0	0	0	0
Otu0043	34815	95	89	118	104	59	34	78	386	36	141	127	78	159	236	1487	132	71	286	560	276	1175	1358	887	1329	585	706	1151	24	10	26	37	20	6	19	49	103	14	176	133	422	70	21	150	329	127	164	73	155
Otu0044	34618	2	22	33	52	13	6	19	258	15	76	55	54	122	2	2	0	1	32	5	2	1	10	1	15	3	1	1	0	0	0	3	0	0	0	0	1	0	0	0	1	0	0	0	0	0	0	0	0
Otu0045	32446	0	2	0	0	0	0	0	5	0	0	0	0	0	2	1	0	2	0	2	1	3	6	2	3	0	0	3	10	5	6	12	25	6	33	52	47	22	33	20	112	15	3	19	37	7	14	4	28
Otu0046	32055	45	18	31	42	28	25	16	316	21	39	35	26	50	20	280	22	13	51	221	184	570	925	1119	1392	441	535	216	378	202	288	455	368	97	467	674	1022	523	321	130	903	122	41	380	330	182	319	129	377
Otu0047	30134	12	21	16	15	13	3	7	80	4	24	8	14	15	63	838	56	59	130	936	398	1138	1338	964	1456	499	646	688	24	10	32	38	16	11	57	72	142	23	229	151	476	101	28	180	265	133	114	74	153
Otu0048	27104	26	35	46	60	44	25	81	378	34	108	71	86	63	45	392	57	16	103	107	223	455	700	902	551	266	291	333	27	22	35	67	48	14	32	123	64	107	3	2	13	7	1	2	4	1	0	0	4
Otu0049	26802	249	139	102	75	67	46	51	1399	60	178	170	135	252	0	81	10	4	14	11	1	39	647	0	19	29	31	81	314	178	554	650	431	211	927	1043	1570	409	41	5	72	8	3	12	332	198	76	11	28
Otu0050	26025	326	162	224	197	418	235	376	1784	258	707	453	393	416	33	337	46	14	78	238	196	564	833	624	643	267	369	282	8	6	10	12	20	11	25	19	34	18	48	24	132	16	8	39	43	19	43	14	37
Otu0051	25874	113	66	94	81	32	23	55	350	32	196	152	97	147	70	537	37	35	142	114	59	358	575	303	584	195	209	481	206	135	417	405	382	86	434	527	970	1646	283	101	667	66	11	212	180	126	144	91	172
Otu0052	25369	19	3	6	6	11	5	13	52	2	18	14	5	21	204	1210	154	74	390	1052	553	1479	1957	1555	1541	820	1034	1015	48	21	18	58	44	13	84	111	198	40	447	266	853	198	57	358	674	230	400	132	380
Otu0053	24952	373	216	428	375	93	69	182	1435	123	786	441	403	506	22	124	17	7	44	99	101	188	364	260	598	230	262	131	117	83	20	29	24	10	23	128	183	111	66	27	162	11	6	35	55	24	26	18	19
Otu0054	24409	1021	216	1533	1332	146	70	43	1474	62	527	606	365	674	5	17	0	0	1	0	3	10	12	26	33	11	9	0	183	114	210	320	346	78	409	344	564	293	859	286	2613	334	68	1023	877	368	502	215	801
Otu0055	23833	762	470	258	216	1169	601	1091	5928	682	4467	3838	2721	1059	6	43	2	1	4	10	0	29	32	24	207	48	39	46	0	0	1	0	1	0	0	0	2	1	5	0	7	0	0	2	0	0	0	0	0
Otu0056	23826	355	135	675	508	545	283	504	3254	370	1193	1054	879	447	28	390	31	20	129	257	49	569	1049	136	305	187	224	297	48	33	109	145	103	30	146	228	450	186	2	1	5	1	0	5	2	2	1	0	0
Otu0057	23606	10	24	11	3	5	3	24	118	8	29	18	28	10	184	974	148	73	333	1162	205	1530	1846	556	415	715	863	813	4	0	4	5	3	3	6	10	29	2	190	88	733	96	14	216	328	166	232	101	216
Otu0058	22907	58	26	65	29	27	9	14	250	14	48	50	15	98	128	809	5	31	32	297	39	375	603	57	658	179	224	773	23	19	13	22	8	3	10	78	174	18	20	5	28	3	6	7	40	6	16	5	14
Otu0059	20381	6	4	5	10	4	2	4	102	2	8	12	5	17	29	199	12	6	30	148	59	226	260	193	260	131	122	169	0	2	0	3	0	0	0	0	2	0	1	0	0	0	0	1	0	0	0	0	0
Otu0060	20270	34	38	251	264	104	62	89	470	58	252	124	86	48	66	512	46	21	118	759	362	1246	2174	1065	926	703	836	413	390	250	592	663	645	145	740	1063	1598	668	94	36	165	40	9	76	156	38	90	44	72
Otu0061	20265	354	58	120	292	166	76	29	402	109	406	145	252	313	326	1902	218	104	416	737	374	1522	1951	1386	1162	802	800	1657	19	8	11	11	5	2	8	22	40	13	5	5	10	6	0	2	12	1	7	9	6
Otu0062	19684	1	7	9	7	2	4	0	4	1	1	0	0	3	33	208	28	8	56	36	2	46	163	97	80	48	51	169	24	9	29	38	31	5	17	62	120	39	653	330	1129	181	52	360	963	186	380	100	347
Otu0063	19530	37	25	52	47	70	31	41	790	38	66	99	47	96	40	329	38	11	62	119	70	290	566	224	395	165	227	150	41	29	62	90	61	27	91	134	199	93	46	16	121	18	3	39	16	2	10	6	5
Otu0064	19340	44	136	7	5	10	9	22	889	6	29	26	5	261	196	828	8	28	162	8	2	9	37	2	6	5	6	584	104	23	103	96	162	24	127	310	597	187	23	11	49	14	2	34	29	15	33	10	13
Otu0065	19195	12	5	5	5	0	0	7	52	0	5	3	1	3	49	299	39	17	118	1145	1118	3217	4182	1807	2327	1281	1549	388	0	0	0	0	0	0	0	1	0	1	0	0	0	0	0	0	0	0	0	2	0
Otu0066	17920	18	42	31	29	29	11	11	120	4	31	31	21	34	187	1623	89	29	153	1953	668	2368	2425	1555	1332	1006	897	1683	14	11	41	56	47	1	47	22	100	230	2	4	21	1	0	6	3	0	0	0	3
Otu0067	17687	8	12	13	12	7	2	9	76	2	28	12	11	15	217	1997	161	89	334	279	189	743	1494	896	1141	297	499	1865	1	1	7	0	0	0	0	3	2	1	3	0	2	0	0	0	4	1	0	0	1
Otu0068	17672	0	3	0	2	0	3	0	0	0	0	0	0	0	1	2	0	1	0	0	0	3	1	1	0	0	0	2	65	40	54	83	46	12	53	104	155	46	160	94	458	84	20	126	166	41	85	43	73
Otu0069	17627	1	5	6	5	8	2	8	43	2	6	2	2	6	78	1153	75	45	178	41	16	125	522	211	278	52	110	1171	1	0	0	0	0	2	0	1	0	0	0	0	0	0	0	1	0	0	0	1	0
Otu0070	17486	1	31	8	6	9	2	0	116	2	7	6	13	24	20	167	23	14	61	217	49	120	209	149	604	187	209	147	0	0	2	0	0	0	0	0	1	0	0	0	1	0	0	0	0	0	0	0	0
Otu0071	17262	41	22	44	77	39	16	27	282	15	45	43	20	48	10	74	14	3	17	76	44	92	184	136	147	83	79	42	658	309	1180	1746	1327	395	1787	1553	3019	1557	134	60	316	75	11	141	183	109	104	72	101
Otu0072	16855	275	146	241	259	537	275	370	3465	301	551	812	400	582	18	237	13	10	42	118	177	424	725	664	730	207	230	178	49	14	26	37	39	4	29	47	75	34	144	34	560	44	15	188	135	72	115	57	182
Otu0073	16501	5	3	36	8	9	0	4	99	12	16	8	7	11	30	334	22	8	28	605	374	1247	1631	2276	3599	784	1305	308	3	1	3	9	1	0	1	2	5	1	14	6	38	5	3	10	21	14	4	7	13
Otu0074	16485	134	122	83	57	47	48	22	338	16	136	105	115	265	55	408	37	6	56	233	131	354	354	457	745	320	240	357	13	11	14	32	12	2	17	44	92	16	115	55	159	61	36	70	113	57	54	33	74
Otu0075	16469	43	59	918	81	20	4	16	53	7	16	3	6	28	2	1	1	0	5	6	2	11	3	1	4	3	5	5	400	324	729	1213	732	253	827	959	2174	657	7	6	14	16	4	172	36	17	23	3	20
Otu0076	16371	887	487	735	617	746	352	585	3529	429	1303	1355	833	1097	23	164	12	7	26	44	59	130	128	93	263	210	200	178	20	20	31	15	23	0	25	33	80	68	7	6	23	2	0	7	13	0	2	1	6
Otu0077	16345	148	127	185	160	160	81	129	637	85	333	303	225	286	0	7	0	0	0	4	0	4	10	8	9	11	8	4	86	38	62	82	57	20	80	252	558	160	471	219	981	75	6	189	248	67	98	20	111
Otu0078	16160	24	17	66	116	22	21	19	229	17	267	161	84	31	1	66	4	3	102	21	8	48	100	87	133	63	89	56	9	6	12	4	12	1	14	37	106	10	0	1	4	0	0	1	1	0	1	0	2
Otu0079	15425	4	0	0	0	1	0	0	14	1	0	3	1	0	5	17	3	1	2	27	16	23	18	26	32	10	16	9	0	0	0	0	0	0	0	7	0	0	4	0	0	1	1	2	0	0	1	0	1
Otu0080	15045	21	10	24	18	20	5	11	214	10	37	44	30	44	197	2116	218	110	434	480	242	1458	2408	1245	2095	614	790	2021	0	0	0	0	0	0	0	0	0	0	1	0	0	0	0	0	0	0	0	0	0
Otu0081	15007	18	14	17	22	5	9	8	118	13	37	33	22	24	23	360	20	9	39	462	160	580	924	623	1872	489	591	304	0	0	0	0	0	0	0	0	8	0	0	1	0	0	0	0	0	0	0	0	0
Otu0082	15005	227	213	363	334	142	77	98	880	93	348	467	239	390	16	216	16	21	36	79	19	72	78	81	282	218	120	328	23	16	1	4	7	0	2	77	179	3	0	0	1	0	0	0	1	0	2	0	0
Otu0083	14847	6	8	2	6	0	1	4	39	2	3	5	5	12	258	1646	193	99	431	390	247	1057	1223	1287	1036	491	511	1392	3	1	1	0	1	0	3	4	7	0	4	1	0	0	0	2	3	3	0	0	0
Otu0084	14543	1	2	1	0	3	0	1	16	7	2	1	1	4	1	19	1	1	8	31	11	50	59	66	165	31	28	12	15	11	18	31	25	12	22	48	63	13	665	307	2082	202	44	486	1135	357	557	187	662
Otu0085	14156	0	0	0	0	0	0	0	7	0	0	0	0	0	2	1	0	0	1	7	2	10	10	18	7	3	2	3	50	19	37	50	44	8	40	114	251	94	456	508	1379	258	55	455	930	345	360	204	541
Otu0086	14100	40	96	24	28	86	32	16	338	9	46	27	21	93	50	373	44	18	189	867	162	973	816	176	1661	551	432	274	201	136	41	38	42	7	34	436	969	26	4	0	9	0	2	2	5	0	1	0	1
Otu0087	14032	0	0	0	0	0	0	0	0	0	0	0	0	0	0	1	0	0	0	0	0	1	1	2	0	0	0	1	0	0	0	0	0	0	0	0	0	2	0	0	0	0	0	0	0	0	0	1	1
Otu0088	13916	16	8	14	25	18	6	8	155	8	8	19	10	32	72	445	52	49	174	501	389	1422	2420	2391	3106	793	934	432	0	1	0	2	2	0	0	0	0	2	0	0	0	1	0	0	0	0	0	0	0
Otu0089	13295	89	71	74	56	64	28	74	962	41	117	115	85	151	36	377	25	15	112	189	73	221	474	220	518	206	223	337	47	59	67	57	73	15	122	141	242	121	31	18	73	30	0	18	24	21	20	1	17
Otu0090	13156	18	33	9	16	4	2	2	56	7	28	18	16	29	35	287	52	12	55	514	173	769	1507	969	2318	755	820	314	124	48	0	13	1	0	0	310	544	9	2	1	5	0	0	0	0	0	0	1	0
Otu0091	13023	0	3	0	0	0	0	1	0	0	0	0	0	0	1	0	0	0	0	0	0	2	4	4	0	1	0	1	50	35	64	110	93	35	75	87	142	65	515	253	1193	174	46	419	549	183	315	64	207
Otu0092	12925	0	2	3	1	4	5	3	27	1	3	8	2	8	1	5	0	0	0	3	5	10	10	7	24	14	1	3	33	19	27	47	43	8	64	133	260	50	64	38	146	27	6	61	114	28	43	25	54
Otu0093	12723	15	14	20	12	9	6	8	58	11	11	8	12	12	75	433	48	21	90	928	673	1121	911	1933	2808	899	704	445	1	0	0	0	0	0	0	1	1	1	0	0	1	0	0	0	0	0	0	0	0
Otu0094	12223	5	0	3	1	3	0	3	37	0	0	4	0	2	3	30	0	1	6	34	34	51	49	104	86	28	31	26	6	8	2	11	7	3	7	15	12	9	14	27	58	16	4	32	44	24	28	17	27
Otu0095	12076	56	22	30	30	19	10	18	218	18	64	44	35	47	46	292	39	15	50	336	258	669	795	1729	2449	488	574	267	11	6	25	27	5	3	5	28	68	23	26	10	29	10	0	13	34	9	8	4	20
Otu0096	12058	1	0	0	0	0	0	0	0	0	0	0	0	0	0	2	0	1	0	0	1	0	0	4	0	0	0	1	15	6	7	20	12	3	28	21	42	12	1013	483	2701	353	115	777	1050	376	601	143	583
Otu0097	11924	14	70	10	2	16	7	5	120	3	14	12	24	37	31	95	3	6	26	398	155	353	444	409	400	329	334	82	148	90	95	86	105	23	132	492	620	92	228	15	77	23	2	29	97	39	37	19	48
Otu0098	11570	10	26	10	5	12	7	8	199	1	12	7	3	42	41	351	18	20	72	1216	206	1046	1177	688	2587	877	716	250	1	0	0	0	0	0	3	0	0	0	0	0	0	0	0	0	0	0	0	0	0
Otu0099	11499	15	24	48	70	30	10	34	1082	24	49	32	27	26	35	166	14	11	49	164	60	307	433	245	364	208	217	151	201	124	251	255	165	86	286	418	680	197	88	39	203	59	8	124	206	77	135	63	119
Otu0100	11368	0	0	1	1	0	0	1	116	0	0	1	0	0	0	1	0	0	0	0	0	0	0	14	3	0	0	0	127	57	80	196	125	73	194	343	454	133	677	299	2327	220	56	677	734	350	515	212	692
Otu0101	11165	5	6	2	2	0	0	2	16	2	9	6	0	7	40	314	37	19	77	380	298	895	1727	2086	2826	839	1143	314	0	0	0	1	0	0	0	1	1	0	0	0	0	0	0	0	0	0	0	0	0
Otu0102	11081	17	16	34	17	39	18	13	130	24	20	19	18	11	59	109	43	30	59	91	149	173	458	407	501	226	281	73	57	26	49	45	22	86	27	289	826	45	10	14	4	21	12	3	36	49	19	50	3
Otu0103	11080	1	2	7	3	0	0	1	16	1	8	3	3	0	2	20	2	1	1	25	22	36	102	42	85	21	40	26	59	33	50	79	62	16	55	148	243	63	139	78	475	45	16	147	131	55	111	9	76
Otu0104	10626	14	1	15	18	8	5	6	28	3	33	18	5	18	247	1966	177	115	333	531	353	939	1027	779	1297	563	499	1603	0	0	0	4	1	0	3	3	0	0	2	0	2	0	0	0	0	0	1	0	1
Otu0105	10601	196	88	101	76	75	43	89	401	85	163	167	147	196	25	161	28	6	38	53	15	154	57	47	65	47	45	198	144	99	177	194	163	51	206	469	682	469	1	0	7	1	1	33	16	7	4	1	4
Otu0106	10546	1	2	0	0	0	1	0	605	0	1	0	1	0	0	0	0	0	0	0	0	0	0	0	0	1	0	0	0	0	0	0	0	0	0	0	0	0	0	0	0	0	0	0	0	0	0	0	0
Otu0107	10413	3	4	1	1	3	0	1	13	1	3	1	5	11	1	6	0	0	1	1	0	0	3	7	1	2	3	1	130	82	167	186	117	37	167	422	739	134	146	109	261	70	20	102	211	67	107	68	75
Otu0108	10312	24	8	15	18	19	6	11	73	7	27	25	18	24	15	57	10	2	8	69	90	96	79	153	160	58	49	39	13	12	15	16	31	1	27	34	84	26	473	201	628	162	60	380	555	352	504	154	395
Otu0109	10246	220	53	307	417	179	97	95	942	129	462	434	336	255	157	1623	136	94	248	92	49	317	743	383	500	226	297	1447	0	0	0	0	0	0	0	0	0	2	0	0	0	0	0	0	1	0	0	1	0
Otu0110	10112	3	3	0	0	1	1	3	27	0	1	2	3	4	171	1204	103	69	279	249	132	815	1406	563	300	219	402	897	0	0	0	0	0	0	0	0	1	0	0	0	0	0	0	0	0	0	0	0	0
Otu0111	10082	0	1	3	3	1	0	1	31	0	3	0	4	1	37	212	24	49	121	454	146	853	994	1276	1031	328	473	233	0	0	2	0	0	0	1	1	0	0	0	0	0	0	0	0	0	0	0	0	0
Otu0112	10012	0	0	0	0	2	1	0	714	0	1	0	0	0	0	0	0	0	0	0	0	0	0	2	5	0	0	1	61	40	75	112	93	23	115	268	287	61	384	190	1212	161	42	373	469	145	231	81	271
Otu0113	9963	4	1	6	12	9	8	6	27	5	11	76	3	3	202	1216	119	62	270	446	205	933	1257	932	906	447	501	1185	1	1	2	3	2	0	4	7	18	0	0	1	0	0	0	0	0	0	0	1	0
Otu0114	9636	45	31	38	48	23	6	17	114	13	52	58	46	46	10	41	2	7	4	61	40	95	123	250	215	149	145	47	3	0	0	2	4	2	12	7	16	4	522	253	1423	24	53	458	941	415	548	251	623
Otu0115	9374	0	15	5	0	4	3	3	13	0	0	2	1	6	98	672	56	47	240	235	164	1180	1653	2354	968	359	655	635	0	0	0	0	0	0	0	1	1	0	0	0	0	0	0	0	0	0	0	0	0
Otu0116	9068	0	0	0	0	1	0	0	0	0	0	0	0	0	0	0	0	0	0	0	1	1	0	1	0	0	1	1	1	0	2	6	2	0	2	1	2	1	0	0	0	0	0	0	0	0	0	0	1
Otu0117	9057	84	50	48	35	44	28	55	288	39	48	44	32	143	1	8	4	0	1	3	3	5	18	10	3	2	5	17	299	223	449	672	528	141	726	1487	2994	441	2	2	13	2	0	2	3	0	0	1	3
Otu0118	9049	0	4	1	0	0	0	2	39	0	2	1	0	1	0	9	0	0	5	0	0	5	5	1	0	0	2	5	60	50	45	53	39	9	54	121	162	91	53	22	130	19	5	45	65	26	33	27	43
Otu0119	8884	0	0	0	0	0	0	0	0	0	0	0	0	1	0	0	0	0	0	0	0	1	0	3	0	1	0	0	464	302	709	967	995	197	1032	1138	2219	466	15	16	65	8	1	21	50	15	16	6	28
Otu0120	8801	18	14	7	16	2	4	3	25	2	12	11	10	16	13	113	9	4	30	393	327	674	629	1058	1749	553	496	128	6	6	6	10	9	1	16	16	38	1	8	1	19	2	1	7	6	2	8	1	3
Otu0121	8750	0	0	2	0	0	0	0	0	0	0	0	0	0	0	0	0	0	0	1	0	0	0	2	0	0	0	0	37	24	35	100	65	9	76	101	144	68	678	305	3089	228	79	1156	400	137	247	49	467
Otu0122	8737	9	1	10	9	4	2	5	28	4	4	13	9	10	13	129	0	8	27	281	388	866	1376	1675	2070	485	514	90	0	1	0	4	0	0	0	0	8	0	4	2	5	0	0	2	8	1	3	0	3
Otu0123	8585	54	39	50	33	54	30	41	273	18	65	68	32	87	19	225	13	15	54	121	330	650	1092	1180	874	341	379	196	9	11	9	5	11	4	12	18	43	16	0	3	6	1	0	0	3	0	4	0	2
Otu0124	8562	7	2	11	7	2	0	6	56	1	7	11	5	10	66	436	31	13	105	997	282	1037	1215	1168	1552	587	524	386	0	0	0	0	0	0	0	0	0	0	0	0	0	0	0	0	0	0	0	0	0
Otu0125	8542	24	1	10	21	10	5	2	12	8	19	8	6	8	222	1806	199	80	233	282	139	703	1099	521	545	436	511	1620	0	0	0	0	0	0	0	0	0	0	0	0	0	0	0	0	0	0	0	1	0
Otu0126	8133	3	1	6	3	0	0	0	22	3	10	9	12	3	0	0	0	0	1	1	0	0	0	1	0	0	0	0	355	227	438	462	485	128	562	777	1494	643	267	131	692	66	25	170	241	73	90	27	120
Otu0127	8111	6	6	13	13	0	4	9	74	0	19	9	9	25	21	170	10	5	39	348	98	529	759	866	1973	320	456	181	9	9	5	7	7	7	9	29	49	12	127	71	413	32	6	158	138	28	46	29	73
Otu0128	8037	11	84	20	48	54	10	9	727	3	25	29	16	251	12	82	2	5	9	136	73	151	83	75	223	149	64	82	17	29	27	30	18	0	27	55	105	21	3	0	0	0	0	3	1	0	0	0	0
Otu0129	7981	11	2	11	10	4	3	2	20	1	17	1	5	14	2	12	0	0	3	8	2	8	11	4	16	1	8	1	9	4	0	27	8	4	5	45	40	5	48	43	154	29	11	39	102	28	37	23	53
Otu0130	7899	0	0	0	0	0	0	0	1	0	0	0	0	0	0	0	0	0	0	0	0	0	2	1	1	0	0	0	11	17	31	81	37	21	81	40	77	25	2	0	5	1	0	1	9	2	3	0	6
Otu0131	7751	1	5	1	3	5	1	0	57	0	5	1	0	4	3	121	10	6	27	258	123	392	324	363	274	166	194	90	1	0	2	7	11	0	12	16	17	4	115	56	138	38	7	68	168	84	101	45	147
Otu0132	7496	0	0	0	0	0	0	0	44	0	0	0	0	0	0	0	0	0	0	0	0	0	0	0	1	0	0	0	0	0	0	0	0	0	0	0	0	0	0	0	0	0	0	0	0	0	0	0	0
Otu0133	7411	7	6	3	10	1	4	4	41	0	13	8	4	11	171	1006	95	58	182	268	291	811	870	968	809	500	476	771	0	0	0	0	0	0	0	2	11	0	0	1	0	0	0	0	0	0	0	0	0
Otu0134	7233	35	12	19	22	5	7	22	315	12	34	11	13	25	6	107	4	0	12	51	15	88	110	60	111	12	42	125	96	53	78	64	93	16	67	139	236	224	32	15	61	8	1	117	27	3	7	5	5
Otu0135	7132	8	5	9	9	1	0	7	14	3	10	6	3	7	10	125	14	8	3	161	229	471	348	1159	1585	256	264	144	0	1	0	2	1	0	0	1	1	0	0	0	1	1	0	3	4	0	0	0	0
Otu0136	6929	0	7	0	0	0	4	0	4	0	2	0	0	3	0	0	0	0	0	0	0	0	0	0	0	0	0	0	11	5	42	27	13	3	13	89	47	8	9	6	31	5	0	13	17	5	6	3	8
Otu0137	6728	2	2	0	1	0	0	3	20	4	2	3	2	5	6	19	0	2	5	16	62	69	171	92	177	62	59	19	121	61	116	124	125	30	117	195	326	259	71	20	145	17	8	62	74	30	50	24	53
Otu0138	6715	6	15	4	5	0	7	0	51	1	11	6	7	4	15	152	3	3	15	58	12	132	186	44	101	61	56	111	8	0	2	7	4	1	8	11	16	7	19	13	41	3	3	23	52	7	17	6	14
Otu0139	6712	18	2	10	13	16	4	7	87	7	22	12	9	16	30	245	15	2	36	413	191	381	396	610	1150	311	272	185	0	1	1	4	1	0	3	7	1	3	0	0	3	0	0	1	4	1	0	0	1
Otu0140	6709	5	8	0	6	4	0	1	9	0	1	2	1	11	0	3	0	0	1	15	2	5	2	11	0	3	3	0	71	44	51	114	117	17	113	193	283	135	420	200	1584	166	36	476	382	144	278	76	290
Otu0141	6498	0	3	1	0	2	0	3	43	0	0	3	1	9	1	47	9	0	17	248	89	398	195	123	400	157	65	43	13	11	16	31	11	7	22	54	92	42	64	34	86	19	4	31	124	47	58	18	51
Otu0142	6486	3	0	1	2	0	1	0	6	0	1	1	0	0	0	37	10	0	8	36	22	27	106	37	83	16	64	139	21	7	10	15	25	4	17	18	55	22	211	251	291	133	37	29	455	191	202	146	190
Otu0143	6335	11	10	14	4	17	9	13	55	1	36	13	11	10	0	11	0	0	6	52	14	68	89	185	66	23	69	23	19	5	11	12	12	6	30	26	46	30	12	12	22	5	0	8	22	3	9	0	14
Otu0144	6265	70	25	49	82	19	19	25	151	20	86	70	66	74	78	663	56	35	157	365	145	614	777	426	482	329	356	576	1	0	1	1	0	0	3	1	5	0	3	1	6	1	1	1	0	0	3	0	2
Otu0145	6142	0	0	0	2	2	0	0	1	1	5	0	0	0	0	9	0	3	3	2	0	3	3	0	2	0	2	4	6	4	18	7	12	5	18	21	58	15	176	90	362	53	19	107	243	79	139	53	103
Otu0146	6111	42	15	26	31	26	16	24	358	34	55	83	41	87	32	375	52	10	74	80	27	143	309	133	522	118	163	414	2	1	15	19	16	2	7	14	23	12	0	0	7	0	0	2	6	0	1	2	0
Otu0147	5993	0	0	0	0	0	0	0	0	0	0	0	0	0	0	0	0	0	0	0	0	4	0	0	0	0	0	0	308	134	327	445	486	103	475	950	1628	979	10	6	24	2	1	12	10	6	3	1	6
Otu0148	5901	0	0	0	1	0	0	0	3	0	0	0	0	0	0	0	0	0	0	1	0	0	0	9	0	0	0	0	4	18	25	59	74	6	35	69	108	45	192	131	600	79	28	489	251	104	135	124	226
Otu0149	5876	17	10	22	58	11	8	6	65	6	12	2	9	11	58	351	53	32	68	283	94	381	456	430	765	266	291	360	0	0	0	0	0	0	1	0	0	0	0	0	0	0	0	0	0	0	0	0	0
Otu0150	5816	0	0	0	0	0	0	0	0	0	0	0	0	0	0	1	0	0	0	0	0	2	0	0	0	0	0	0	0	0	2	1	10	0	2	12	0	6	0	0	0	0	0	0	1	0	0	0	0
Otu0151	5776	0	0	1	0	0	0	0	2	0	0	0	0	0	0	0	0	0	0	0	1	1	0	2	0	0	0	0	24	16	21	7	1	11	38	67	149	50	329	173	626	158	33	9	226	194	169	0	188
Otu0152	5750	0	4	1	0	1	0	0	23	0	0	0	5	0	0	2	0	0	0	0	0	0	0	0	0	0	1	2	0	0	0	0	0	0	0	0	0	0	0	0	0	0	0	0	0	0	0	0	0
Otu0153	5717	0	3	2	0	6	1	0	7	2	1	0	0	0	4	45	1	4	6	8	19	134	104	301	768	173	93	22	0	0	0	0	0	0	0	0	2	0	0	0	0	0	0	0	0	0	0	0	0
Otu0154	5691	10	4	4	12	14	1	17	168	40	16	6	3	4	11	46	5	3	6	101	31	209	320	275	231	136	95	60	16	11	10	27	12	8	26	27	34	33	13	2	20	5	1	8	16	3	8	2	9
Otu0155	5642	6	3	34	26	4	0	1	15	7	6	5	0	0	9	247	16	12	68	10	0	23	111	14	36	12	105	235	4	1	7	14	3	0	1	3	3	2	0	0	6	0	0	0	1	0	0	0	0
Otu0156	5553	8	2	8	6	4	1	5	41	8	8	12	12	9	4	26	1	1	4	61	143	239	333	769	565	202	210	22	7	2	3	4	0	0	7	9	20	5	28	17	45	11	1	16	55	8	22	9	25
Otu0157	5544	2	0	6	10	0	1	0	13	0	6	8	6	6	1	63	0	0	12	113	41	114	155	92	83	88	73	24	253	119	411	527	296	143	448	726	1083	415	10	2	9	5	2	1	69	0	10	7	6
Otu0158	5529	14	6	12	11	11	2	15	201	8	33	23	12	27	7	44	1	3	31	20	32	51	172	39	127	41	56	63	21	2	12	29	6	5	13	23	15	30	6	5	2	7	2	7	10	1	1	0	3
Otu0159	5505	0	0	0	1	0	0	0	2	0	0	0	0	0	0	1	0	0	0	0	0	0	0	0	0	0	1	0	297	192	227	288	263	60	295	789	1312	1424	28	3	87	6	4	9	13	0	0	0	4
Otu0160	5498	2	0	9	17	0	0	0	1	1	5	0	4	1	0	0	0	0	0	1	0	3	3	5	3	0	2	1	26	19	45	37	35	22	33	78	119	39	147	107	386	100	17	106	478	147	167	60	142
Otu0161	5481	1	0	0	0	0	0	0	0	0	0	0	0	0	0	0	0	0	0	0	0	0	0	0	0	0	0	0	211	135	415	656	607	137	579	769	1300	528	6	3	3	0	0	1	5	5	5	0	2
Otu0162	5471	13	10	5	4	27	8	29	93	12	21	20	17	11	39	387	26	5	105	168	121	455	817	409	864	191	229	277	0	0	0	0	0	0	0	0	1	0	0	0	0	0	0	0	0	0	0	0	0
Otu0163	5433	0	2	0	0	0	0	0	2	0	0	0	0	2	10	71	4	1	12	193	185	508	2055	541	1133	168	470	62	0	0	0	0	0	0	0	0	0	0	0	0	0	0	0	0	0	0	0	0	0
Otu0164	5342	0	2	2	1	1	0	0	7	0	6	0	1	6	119	1391	98	34	115	211	93	338	342	275	751	239	151	1156	0	0	0	0	0	0	0	0	0	0	1	0	0	0	0	0	0	0	0	0	0
Otu0165	5200	80	67	131	120	60	35	73	382	31	120	103	78	132	74	472	66	31	98	74	14	102	218	86	232	110	147	388	196	94	16	17	18	7	20	192	363	12	1	2	0	0	0	0	2	3	0	1	0
Otu0166	5078	3	1	5	1	0	1	1	23	3	21	10	6	1	168	1561	52	30	115	236	28	204	259	101	443	319	260	1219	0	0	0	0	0	0	0	0	0	0	0	1	0	0	0	0	0	0	0	0	1
Otu0167	5018	21	11	30	6	9	11	3	98	13	9	7	18	36	50	350	13	14	30	72	28	64	72	61	114	104	3	274	3	0	0	0	0	0	0	9	2	4	0	2	0	0	0	0	0	0	0	0	0
Otu0168	4941	0	0	0	0	0	0	0	0	0	1	1	0	0	0	2	0	0	0	0	0	0	0	0	0	1	0	0	291	151	305	425	452	93	544	794	1561	268	2	3	12	2	0	1	7	0	0	0	2
Otu0169	4893	21	9	19	17	7	11	18	111	6	18	35	16	22	57	492	64	46	98	93	50	206	305	245	249	132	163	410	0	0	1	0	2	0	0	0	3	0	3	0	1	1	0	0	7	0	1	0	1
Otu0170	4891	56	251	58	31	87	47	16	1461	9	134	63	60	327	7	43	3	1	19	19	12	15	47	10	114	35	81	14	1	3	20	5	15	0	5	47	77	6	1	0	0	0	0	3	0	0	0	0	2
Otu0171	4882	23	1	13	38	5	11	5	109	13	28	19	17	14	0	5	0	1	2	2	2	4	4	4	9	9	3	6	212	133	201	290	248	46	265	550	950	331	56	42	159	28	14	56	54	8	29	3	18
Otu0172	4851	4	3	4	8	8	6	7	46	1	15	9	3	12	3	48	7	4	13	13	19	21	74	70	57	33	64	37	101	56	57	52	53	23	65	113	194	169	42	9	140	21	5	66	59	52	40	21	61
Otu0173	4844	0	0	0	0	0	0	0	0	0	0	0	0	0	0	0	0	0	1	0	0	0	0	2	0	0	0	0	36	17	9	31	38	9	39	118	103	51	213	156	783	89	26	199	567	132	207	74	265
Otu0174	4805	0	0	0	0	0	0	0	0	0	0	0	0	0	0	0	0	0	0	0	0	0	1	0	0	0	0	0	9	5	11	20	19	10	16	31	92	16	1	0	0	0	0	1	0	0	0	0	0
Otu0175	4769	8	0	0	5	0	1	0	20	0	2	7	2	0	16	114	13	12	27	947	130	729	844	745	174	406	411	114	0	1	0	0	0	0	2	0	0	0	0	0	0	0	0	0	0	0	0	0	0
Otu0176	4761	15	10	32	38	26	24	19	175	15	19	10	6	19	4	10	0	0	0	8	0	8	16	4	14	4	7	2	237	134	268	498	406	81	495	461	1182	412	6	2	7	2	0	9	14	2	6	0	9
Otu0177	4699	4	3	9	3	0	0	2	35	2	4	4	5	5	89	661	81	52	189	44	25	193	207	165	155	63	123	626	0	0	0	0	0	0	0	0	0	0	1	0	0	0	0	0	1	0	0	0	0
Otu0178	4663	74	40	55	67	31	29	33	239	35	144	77	53	110	56	580	61	22	88	105	110	269	454	390	658	168	162	546	0	0	0	0	0	0	0	0	0	0	0	0	0	0	0	0	0	0	0	0	0
Otu0179	4629	157	77	141	103	61	37	54	427	59	143	125	86	155	44	297	34	19	64	172	64	136	191	185	236	131	140	318	0	1	0	0	0	0	0	0	0	4	1	0	2	0	0	0	0	0	0	0	0
Otu0180	4528	0	0	0	0	1	0	0	13	0	1	0	1	0	7	60	7	1	6	36	13	107	145	54	25	50	38	45	8	7	1	7	9	1	8	13	21	13	15	8	22	4	0	14	31	6	8	3	20
Otu0181	4411	0	0	0	1	0	0	0	32	0	0	2	0	0	8	3	0	1	0	8	26	6	22	67	60	0	15	5	26	11	32	35	37	7	44	70	93	55	109	55	282	41	5	88	107	57	109	27	89
Otu0182	4373	4	3	4	4	2	1	1	33	3	3	0	3	5	79	713	64	26	127	131	31	405	607	304	366	86	171	591	0	0	0	0	0	0	0	1	0	2	0	0	0	0	0	0	0	0	0	0	0
Otu0183	4338	5	2	3	3	1	0	3	6	0	2	2	2	5	0	22	2	1	2	16	3	6	9	21	34	8	15	18	20	6	13	14	9	7	17	51	93	19	49	37	95	26	6	63	70	22	37	11	50
Otu0184	4225	0	4	0	0	0	1	0	4	0	0	0	0	0	0	0	0	1	0	0	0	1	0	7	0	0	0	0	17	7	12	14	15	1	16	43	87	23	358	167	888	106	29	343	378	117	192	99	197
Otu0185	4208	0	0	1	0	0	0	0	0	0	0	0	0	0	0	0	0	0	0	0	0	0	0	1	1	1	0	1	6	0	0	6	5	0	6	10	65	7	393	197	835	142	36	344	451	70	166	64	208
Otu0186	4177	0	0	0	0	0	0	0	5	0	0	0	0	0	0	0	0	0	0	0	0	0	0	0	1	0	0	0	11	3	4	11	4	1	12	20	51	35	6	4	11	0	0	2	27	6	4	0	10
Otu0187	4157	0	0	0	0	2	0	0	12	0	3	0	1	2	0	2	0	0	0	1	0	0	5	3	5	4	1	4	42	30	32	67	58	23	67	115	159	65	180	76	657	43	23	200	224	108	144	59	230
Otu0188	4148	0	0	0	0	0	0	0	1	0	1	0	1	1	0	5	0	0	0	0	6	2	4	44	51	4	4	0	28	18	36	36	32	16	88	88	135	33	195	45	743	82	15	221	201	96	189	92	166
Otu0189	4123	17	4	13	28	13	10	3	82	23	21	7	4	22	48	482	27	12	29	267	99	227	250	212	673	162	123	426	4	2	0	9	5	2	2	2	9	10	1	0	0	0	0	0	0	0	0	0	0
Otu0190	4075	16	13	7	14	16	13	13	57	8	22	21	9	22	64	426	32	15	50	100	91	249	427	248	398	148	153	314	44	24	13	23	15	8	27	61	67	53	69	30	226	50	9	101	22	13	24	9	33
Otu0191	3995	0	0	0	0	0	0	0	34	0	0	0	1	0	0	1	0	1	1	6	0	0	12	0	0	0	0	0	0	0	0	0	0	0	0	0	0	0	0	0	0	0	0	0	0	0	0	0	0
Otu0192	3992	0	0	1	4	0	2	0	14	0	0	0	0	0	17	34	1	0	2	22	31	27	35	47	30	13	24	32	71	39	66	99	85	33	73	152	279	81	163	106	728	73	22	185	153	77	124	56	112
Otu0193	3902	0	0	0	0	0	0	0	1	0	0	0	0	0	0	0	0	0	0	0	0	0	0	1	0	0	0	0	74	49	92	109	98	41	115	204	327	129	275	101	741	72	25	291	214	66	174	51	172
Otu0194	3826	23	10	31	22	49	23	101	544	45	18	25	18	19	2	8	4	0	9	5	1	5	78	15	1	2	1	14	118	94	173	195	213	32	254	456	1030	171	0	0	0	0	0	1	0	0	0	0	1
Otu0195	3824	0	0	0	0	0	0	0	0	0	0	1	0	2	0	6	1	0	0	8	4	24	58	74	76	22	35	8	0	0	0	0	0	0	1	4	2	0	0	0	2	0	0	0	0	0	0	0	0
Otu0196	3755	10	33	44	37	27	7	14	149	25	83	42	57	28	27	400	15	1	14	130	111	183	78	243	544	315	191	367	0	1	0	0	0	0	0	0	0	0	0	0	0	0	0	0	0	0	0	0	0
Otu0197	3743	0	0	0	0	0	0	0	0	0	0	0	0	0	0	0	0	0	0	0	0	0	0	0	0	0	0	0	113	61	81	115	92	36	112	354	717	510	296	169	622	14	6	54	35	14	18	24	18
Otu0198	3672	6	1	5	5	16	2	1	35	3	6	8	4	10	3	18	1	2	5	141	132	315	312	367	431	183	150	39	8	2	20	29	16	6	15	24	32	11	93	14	248	24	17	70	179	48	58	18	61
Otu0199	3671	0	2	2	0	1	2	0	46	0	2	0	0	2	0	12	1	0	2	4	6	17	16	68	222	13	5	3	0	0	0	0	0	0	3	3	20	0	0	0	2	1	0	0	0	0	0	0	0
Otu0200	3655	0	0	1	4	8	1	2	23	0	0	0	1	4	0	27	4	0	3	62	28	180	167	912	1126	83	147	9	0	0	0	0	0	0	0	0	0	0	0	0	1	0	0	0	0	0	0	0	0
Otu0201	3525	4	2	5	4	3	0	3	23	1	4	4	2	3	14	67	7	2	14	72	49	146	118	451	1431	129	58	74	0	0	0	0	0	0	0	3	3	0	6	0	0	1	0	2	6	0	3	0	0
Otu0202	3515	168	80	91	82	73	59	82	532	45	190	168	101	198	1	19	1	1	1	33	19	79	75	177	257	38	48	24	0	0	0	0	0	0	0	0	0	0	0	0	0	0	0	0	0	0	0	0	0
Otu0203	3488	20	6	15	5	8	4	6	49	12	26	12	5	10	5	50	5	0	9	133	28	77	133	141	280	146	105	40	22	21	51	59	40	5	61	41	73	25	15	4	19	0	0	4	8	2	4	0	4
Otu0204	3487	0	0	0	2	0	0	0	6	1	0	2	0	1	8	74	10	1	10	73	104	225	315	350	540	139	117	82	2	1	0	0	7	0	15	19	11	3	14	10	30	3	0	2	10	8	5	2	4
Otu0205	3482	0	0	1	1	0	0	0	1	0	0	0	0	0	0	2	0	0	0	0	0	6	10	11	4	1	1	1	9	2	3	0	3	0	5	4	22	10	263	142	502	103	32	279	314	95	221	78	242
Otu0206	3444	0	0	0	0	0	0	0	0	0	0	0	0	0	0	0	0	0	0	0	0	0	0	0	0	0	0	0	0	0	0	0	0	0	0	0	0	0	0	0	0	0	0	0	0	0	0	0	0
Otu0207	3412	118	7	131	123	151	85	55	808	104	422	324	318	52	1	66	2	2	6	91	9	109	74	52	145	23	28	79	0	0	0	0	0	1	0	1	3	0	0	0	0	0	0	0	0	0	0	0	0
Otu0208	3325	0	0	0	0	0	0	0	1	0	0	0	0	0	0	0	0	0	0	0	1	1	0	3	0	0	0	0	6	0	4	7	0	3	0	30	62	11	224	103	510	96	24	233	490	144	268	83	0
Otu0209	3276	80	49	67	47	51	11	62	314	35	98	65	58	83	4	49	9	1	20	55	21	103	198	85	187	101	93	70	0	0	0	0	0	0	0	143	234	1	0	0	0	0	0	0	0	0	0	0	0
Otu0210	3273	3	1	1	0	2	0	1	19	0	8	1	1	0	3	47	6	2	9	169	43	286	232	293	463	95	116	51	0	0	0	0	0	0	1	0	0	0	0	0	0	0	0	1	0	0	0	0	0
Otu0211	3229	0	0	0	0	0	0	0	594	0	0	1	0	1	0	0	0	0	0	0	0	0	0	0	0	0	0	0	1	2	0	0	0	0	2	0	0	0	0	0	0	0	0	0	0	0	0	0	0
Otu0212	3222	1	0	0	0	0	0	0	0	0	0	0	0	0	0	0	0	0	0	0	0	0	0	2	0	0	0	0	19	24	34	71	35	11	51	112	183	108	201	86	330	41	14	118	346	81	137	55	199
Otu0213	3185	0	0	5	5	1	1	0	54	1	5	0	5	2	3	12	0	0	1	15	6	27	38	32	55	11	23	9	4	2	8	0	3	1	13	15	19	7	3	0	25	3	1	15	5	5	18	1	10
Otu0214	3174	58	18	3	4	3	3	2	46	6	12	7	4	33	13	113	4	2	7	34	6	29	73	90	135	30	33	95	0	0	0	0	3	0	0	3	0	0	1	1	0	0	0	1	0	0	0	0	0
Otu0215	3098	122	79	87	82	34	20	70	370	40	116	114	84	127	3	58	8	2	6	69	177	257	274	328	260	127	98	67	1	0	0	0	0	0	0	0	0	0	0	0	0	0	0	0	0	0	0	0	0
Otu0216	3072	0	0	0	3	3	0	0	6	0	1	0	1	0	3	10	0	1	1	8	12	54	71	79	131	49	40	19	21	9	21	34	36	21	37	80	117	23	149	130	51	78	8	20	214	81	107	75	124
Otu0217	3063	51	20	18	38	11	7	2	49	18	54	26	34	50	17	152	6	4	34	89	27	139	204	105	141	124	129	108	1	0	1	0	0	1	6	4	4	3	1	0	3	0	0	0	2	0	1	0	1
Otu0218	3000	127	68	58	84	41	27	32	289	39	103	128	90	147	6	71	6	4	14	33	3	83	126	67	71	48	42	59	0	0	2	0	0	0	0	2	0	0	0	0	0	0	0	0	0	0	0	0	0
Otu0219	2992	0	0	0	1	0	0	0	0	0	2	1	0	0	0	0	1	0	0	0	0	1	0	0	0	1	0	0	6	16	9	40	22	4	33	32	81	33	0	0	0	0	0	0	5	0	0	0	0
Otu0220	2985	16	7	53	45	20	15	19	105	13	37	61	42	28	72	439	31	23	101	54	9	81	167	91	135	77	126	426	0	0	0	0	2	0	0	2	5	0	0	0	0	0	0	0	0	0	0	1	0
Otu0221	2968	182	20	106	141	145	76	57	541	71	296	335	304	74	1	14	2	0	1	28	28	68	73	131	204	25	25	17	0	0	0	0	0	0	0	0	0	0	0	0	0	0	0	0	0	0	0	0	0
Otu0222	2958	2	0	0	0	0	0	2	17	0	0	0	0	3	0	1	0	0	0	1	0	2	5	3	20	3	1	2	0	0	1	0	0	0	0	0	0	0	0	0	0	0	0	0	0	0	0	0	0
Otu0223	2948	0	0	0	0	0	0	1	0	0	0	0	0	0	0	0	0	0	0	0	0	0	0	0	0	0	0	0	1	1	0	2	1	0	1	0	0	0	0	0	0	0	0	0	0	0	0	0	0
Otu0224	2941	6	1	4	3	10	2	1	38	5	6	7	3	1	0	0	0	0	0	0	0	0	3	0	0	0	0	0	124	88	81	123	76	41	131	394	596	727	60	25	169	4	0	15	18	1	2	0	7
Otu0225	2911	0	0	1	0	0	0	0	9	0	2	1	1	1	8	37	5	2	13	129	128	307	206	872	344	86	106	31	0	0	0	0	0	0	0	0	0	0	1	0	0	0	0	0	0	0	0	0	0
Otu0226	2897	8	3	8	10	4	3	4	279	1	6	9	5	5	0	10	0	0	0	13	9	31	21	320	149	25	34	4	0	0	0	1	0	0	1	3	0	0	0	1	0	0	0	1	0	0	0	0	0
Otu0227	2837	0	1	2	0	0	1	1	0	3	2	2	0	0	0	0	0	0	0	1	0	0	0	0	0	0	0	0	72	49	52	114	52	22	74	92	220	24	23	12	53	13	1	28	43	14	16	6	21
Otu0228	2798	0	8	0	0	0	0	2	0	0	2	0	2	0	0	3	0	1	0	13	27	77	86	546	235	42	38	8	1	1	2	11	5	0	16	23	9	17	6	0	11	6	0	13	11	1	12	0	3
Otu0229	2781	5	8	0	1	0	3	0	1	0	3	3	0	3	2	3	0	0	0	5	1	4	0	5	3	3	2	5	0	21	0	0	0	0	0	14	19	0	0	0	0	0	0	1	0	0	0	0	0
Otu0230	2763	4	0	2	4	1	0	0	4	1	1	0	0	1	29	171	15	11	28	229	59	283	178	84	205	94	69	126	2	1	18	12	4	0	14	20	19	8	1	0	5	3	0	0	5	1	1	0	1
Otu0231	2725	4	4	6	5	5	1	0	39	0	0	6	0	8	26	198	14	7	36	76	44	75	92	97	87	54	53	157	0	0	0	0	0	0	0	1	0	0	0	0	0	0	0	0	0	0	0	0	0
Otu0232	2721	0	4	4	3	1	0	12	27	4	27	20	17	9	87	712	46	0	109	92	0	217	239	119	217	147	118	489	0	0	0	0	0	0	0	0	0	0	0	0	0	0	0	0	0	0	0	0	0
Otu0233	2692	0	0	0	0	0	0	0	0	0	0	3	1	0	1	0	0	0	0	0	0	0	0	0	0	0	0	0	2	15	0	4	22	2	1	43	4	2	0	5	2	0	0	2	4	1	0	1	2
Otu0234	2676	0	0	0	0	0	0	1	0	0	0	0	0	0	0	6	0	1	0	0	0	5	2	3	1	0	0	3	1	0	0	0	0	0	1	0	0	0	0	0	0	0	0	0	0	0	0	0	0
Otu0235	2643	5	10	10	4	4	3	15	71	5	44	20	30	6	5	95	6	0	18	98	62	198	246	193	184	118	102	75	42	26	39	89	79	20	74	99	127	52	12	3	18	4	1	14	9	5	9	0	5
Otu0236	2635	0	3	0	0	3	5	0	1	0	0	0	0	1	0	11	0	0	0	5	0	4	9	3	6	4	7	6	13	22	38	41	22	5	30	55	130	11	15	8	46	13	1	21	31	11	21	5	8
Otu0237	2608	1	4	5	8	6	0	2	36	2	7	10	3	11	38	205	9	4	31	364	64	298	299	94	346	144	165	122	0	0	0	0	0	0	0	0	0	0	0	0	0	0	0	0	0	0	0	0	0
Otu0238	2606	1	0	0	1	0	1	0	5	0	0	0	0	0	9	36	11	4	11	329	67	223	203	157	82	212	221	33	0	0	0	0	0	0	0	0	0	0	0	0	0	0	0	0	0	2	0	0	0
Otu0239	2593	1	0	1	0	0	1	1	7	0	2	0	0	1	74	662	62	29	109	49	25	151	272	128	167	90	141	536	0	0	0	0	0	0	0	17	12	0	0	0	0	0	0	0	0	0	0	0	0
Otu0240	2494	2	1	2	0	5	0	1	24	0	4	0	3	2	15	45	6	6	19	39	26	57	43	78	46	24	22	53	0	0	0	0	0	0	0	0	0	0	0	0	0	0	0	0	0	0	0	0	0
Otu0241	2466	0	0	0	0	0	0	0	0	1	0	0	0	0	0	0	0	0	0	0	1	0	1	0	0	0	0	0	0	0	0	0	0	0	0	0	3	0	0	0	0	0	0	0	0	0	0	0	0
Otu0242	2451	2	5	0	1	0	0	0	23	0	1	5	0	19	56	290	47	32	112	52	55	336	521	110	33	62	99	380	0	0	0	0	0	0	0	0	0	0	0	0	0	0	0	0	0	0	1	0	0
Otu0243	2429	1	0	1	0	0	0	0	6	0	0	1	1	1	4	10	3	0	0	15	2	13	16	27	44	10	13	6	14	9	18	28	16	2	22	44	95	15	118	61	287	17	15	92	206	46	84	27	104
Otu0244	2424	0	0	0	0	0	0	0	179	0	0	0	0	0	0	0	0	0	0	1	0	1	0	0	0	0	0	0	12	17	9	28	21	11	18	20	73	51	13	2	27	4	0	3	1	0	6	0	3
Otu0245	2415	0	0	0	0	0	0	0	0	0	1	0	0	0	0	0	0	0	0	0	0	0	1	0	0	0	0	0	0	1	8	11	6	0	8	12	5	0	0	0	0	0	0	0	0	0	0	0	0
Otu0246	2392	63	37	34	37	54	9	20	197	14	63	40	32	74	4	32	3	1	9	20	18	49	84	24	86	48	52	21	3	1	5	30	3	0	11	0	5	4	2	0	1	0	0	0	0	0	0	0	1
Otu0247	2363	1	1	2	1	1	1	8	16	2	4	5	3	3	8	25	0	0	3	145	40	223	176	433	337	101	69	25	0	0	0	1	0	0	0	0	0	0	0	0	0	0	0	0	0	0	0	0	0
Otu0248	2355	9	2	5	11	0	2	2	24	1	5	14	7	13	45	489	42	15	55	154	24	272	360	136	130	109	86	333	0	0	0	0	4	0	0	0	0	0	0	0	0	0	0	0	0	0	0	1	1
Otu0249	2325	0	0	0	0	0	0	0	0	0	0	0	0	0	0	0	0	0	0	0	0	0	0	4	0	1	0	0	0	1	0	3	2	0	3	0	2	7	174	90	353	76	20	134	207	78	106	59	111
Otu0250	2290	0	0	0	1	0	0	0	22	0	0	1	0	1	1	1	0	0	0	1	0	2	2	0	7	1	1	0	0	0	0	0	0	0	0	0	0	0	0	0	0	0	0	0	0	0	0	0	0
Otu0251	2290	0	0	0	0	0	0	0	0	0	0	0	0	0	0	0	0	0	0	0	0	0	0	0	0	0	0	0	0	0	4	1	0	0	0	5	13	20	0	0	3	1	0	3	2	6	0	0	3
Otu0252	2279	0	0	0	0	0	0	0	0	0	0	0	0	0	0	1	0	0	0	0	0	0	0	0	0	0	0	0	70	47	50	58	75	15	73	511	899	372	5	5	8	1	1	4	9	3	6	7	7
Otu0253	2259	4	1	18	12	6	3	9	32	5	18	16	11	13	10	30	9	4	2	116	56	160	115	251	283	127	39	13	1	2	0	1	13	0	2	7	8	1	14	4	35	5	1	12	33	5	15	9	8
Otu0254	2247	3	1	1	3	0	4	8	5	2	9	3	4	5	0	0	0	0	0	0	0	0	0	0	0	1	0	1	79	31	100	138	120	29	121	424	858	248	4	0	4	0	0	3	5	1	0	4	0
Otu0255	2241	4	5	4	3	0	1	0	51	0	2	2	6	5	0	0	0	0	0	2	4	4	1	1	0	3	0	0	57	40	65	99	62	30	74	151	227	74	86	47	292	26	16	65	65	44	32	6	68
Otu0256	2241	0	0	0	0	0	0	0	0	0	0	0	0	0	0	1	0	0	0	0	0	0	0	0	0	0	0	0	12	4	4	29	9	3	20	19	28	15	1	0	2	0	0	0	0	0	0	0	1
Otu0257	2232	0	0	0	0	0	0	0	1	0	0	0	0	0	1	0	0	0	0	1	0	0	6	0	0	0	0	0	0	0	0	7	0	2	0	7	5	6	1	0	3	1	0	0	2	2	0	1	0
Otu0258	2231	0	2	1	1	1	0	0	20	0	2	0	0	3	23	147	14	6	17	122	103	239	232	247	404	175	127	135	0	1	0	3	0	0	0	1	9	2	3	0	3	2	0	3	7	1	0	0	0
Otu0259	2216	0	0	0	0	0	0	0	0	0	0	0	0	0	0	0	0	0	0	0	0	0	1	0	0	0	0	0	156	10	25	11	11	1	21	60	66	16	1	0	2	2	0	0	7	0	0	2	0
Otu0260	2191	2	0	0	1	0	1	0	9	1	1	0	0	1	0	1	0	0	0	1	0	7	4	6	0	0	0	0	1	3	8	6	10	10	7	13	11	11	0	0	3	0	0	1	0	0	0	0	1
Otu0261	2183	0	0	0	0	0	0	0	0	0	0	0	1	0	0	0	0	0	0	0	0	2	0	0	0	0	0	0	208	87	101	221	136	21	128	178	422	248	36	7	104	12	3	25	40	3	9	4	7
Otu0262	2176	77	42	41	50	62	29	28	208	27	73	81	63	98	9	113	6	5	12	297	20	68	76	78	326	51	77	92	0	1	1	6	1	0	1	0	0	0	0	0	1	0	0	0	0	0	0	0	0
Otu0263	2156	0	0	0	0	0	0	0	1	0	0	0	0	0	0	0	0	0	0	0	0	0	0	1	0	0	0	0	6	9	6	41	10	5	18	13	30	5	48	16	37	96	4	35	102	23	59	16	42
Otu0264	2126	0	0	0	0	0	0	0	0	0	0	0	0	0	0	0	0	0	0	0	0	0	0	0	0	0	0	0	0	0	0	0	0	0	0	0	0	0	0	0	0	0	0	0	0	0	0	0	0
Otu0265	2119	0	0	0	0	0	0	0	0	0	0	0	0	0	0	0	0	0	0	0	0	0	0	0	0	0	0	0	0	0	0	0	0	0	0	1	0	0	0	0	0	0	0	0	0	0	0	0	0
Otu0266	2118	44	9	86	57	15	9	0	215	0	109	52	63	22	1	27	0	0	2	0	0	557	0	0	0	8	8	26	1	1	4	0	0	0	0	0	0	1	0	0	0	0	0	0	0	0	0	0	0
Otu0267	2074	0	0	9	18	0	1	1	18	1	4	1	6	3	38	233	11	13	28	42	9	65	112	52	141	58	38	250	0	0	0	0	0	0	0	0	0	0	0	0	0	0	0	0	0	0	0	0	0
Otu0268	2070	1	0	7	1	0	0	1	5	0	2	1	0	2	27	210	25	20	53	77	11	161	182	163	305	82	61	153	0	1	3	0	3	2	1	5	5	2	5	1	6	2	0	7	5	1	0	3	0
Otu0269	2043	2	5	0	3	6	0	2	19	0	2	1	0	6	9	46	0	1	6	50	85	220	351	344	361	145	140	33	0	0	0	0	0	0	0	1	0	0	0	0	0	0	0	0	0	0	0	0	0
Otu0270	2039	0	0	5	0	0	1	0	28	0	1	1	0	3	0	9	0	0	0	0	8	10	11	16	22	9	4	5	0	0	0	0	0	0	0	0	0	0	0	0	0	0	0	0	0	0	0	0	0
Otu0271	2034	112	67	87	87	37	36	68	365	54	161	185	121	150	5	77	6	7	4	23	5	40	84	37	69	29	71	46	0	0	0	0	0	0	0	0	0	0	0	0	0	0	0	0	0	0	0	0	0
Otu0272	2015	1	7	2	4	0	1	3	16	2	8	3	5	9	3	23	0	0	0	30	19	71	65	146	221	45	32	25	5	4	11	29	14	1	15	18	39	11	19	8	57	5	1	11	18	11	3	7	21
Otu0273	2001	0	0	0	0	0	0	0	0	0	0	0	0	0	0	0	0	0	0	0	0	0	0	0	0	0	1	0	77	66	270	393	117	69	214	288	503	0	0	0	0	0	0	0	0	0	0	0	0
Otu0274	1970	0	0	0	0	0	0	0	84	0	0	0	0	0	0	2	0	0	1	0	1	1	0	0	0	0	0	0	0	0	1	0	0	0	0	0	0	0	0	0	0	0	0	0	0	1	0	0	0
Otu0275	1969	10	1	22	11	3	1	0	14	4	4	6	5	8	22	143	19	5	38	126	48	124	120	68	41	29	33	142	0	0	4	8	2	0	3	3	7	2	10	5	19	5	2	15	15	10	11	0	10
Otu0276	1929	25	14	25	10	4	7	5	72	1	1	9	9	8	4	170	12	10	19	106	58	88	156	103	230	136	147	109	0	0	0	0	0	0	0	0	2	0	0	0	0	0	0	0	1	0	0	0	1
Otu0277	1904	0	0	0	0	0	0	0	3	0	0	1	0	0	0	0	0	0	0	0	3	0	1	0	0	0	0	0	8	5	7	8	2	1	6	13	28	3	35	9	47	13	6	31	51	18	20	4	16
Otu0278	1898	61	43	30	37	50	15	34	329	21	147	74	64	61	1	38	4	0	3	4	2	14	23	12	44	13	33	7	0	4	30	1	3	1	4	0	4	0	0	0	0	0	0	0	0	0	0	1	0
Otu0279	1881	12	5	109	128	12	12	22	88	15	69	66	31	8	0	1	0	4	2	4	4	3	12	9	32	16	10	2	0	5	0	0	1	6	6	22	36	0	0	0	0	0	0	0	0	0	0	0	0
Otu0280	1836	4	9	0	2	5	2	3	16	1	7	3	3	12	0	23	2	4	8	27	36	86	88	473	530	46	24	46	0	0	0	0	0	0	0	1	0	0	0	0	0	0	0	0	0	0	0	0	0
Otu0281	1824	31	7	6	13	4	3	8	38	2	12	1	0	11	17	139	18	4	10	56	10	75	59	67	238	69	60	123	0	0	0	0	0	0	0	0	0	0	0	0	0	0	0	0	0	0	0	0	0
Otu0282	1818	89	14	52	110	52	27	7	142	39	110	26	49	46	1	23	2	1	1	43	54	61	33	55	90	53	25	18	1	2	3	30	8	0	14	12	13	3	1	0	0	0	0	0	0	0	3	0	0
Otu0283	1801	45	2	35	76	36	14	14	120	16	101	39	70	14	16	195	8	5	12	41	18	70	101	84	124	56	71	166	0	0	0	1	0	0	0	1	0	0	0	0	0	0	0	0	0	0	0	0	0
Otu0284	1774	0	0	0	0	0	0	0	0	0	0	0	0	0	0	0	0	0	0	0	0	0	0	0	0	0	0	0	3	0	13	1	1	5	8	4	11	9	32	9	40	11	4	31	32	7	23	11	19
Otu0285	1754	28	18	38	9	5	3	13	86	10	13	23	6	47	17	108	11	5	35	3	0	10	69	16	33	15	42	78	0	0	0	0	0	0	0	0	0	0	0	0	1	0	1	0	0	0	0	0	0
Otu0286	1750	18	22	23	10	13	10	17	88	10	26	39	23	19	5	67	13	3	8	5	0	43	82	26	77	56	31	55	49	17	22	37	99	7	76	48	144	52	1	1	4	0	0	0	4	2	0	0	4
Otu0287	1738	1	0	0	0	0	0	0	0	0	0	0	0	0	2	52	0	4	9	141	149	281	254	257	132	119	164	41	0	0	0	0	0	0	0	0	0	0	0	0	0	0	0	0	0	0	0	0	0
Otu0288	1732	7	7	5	5	7	3	6	24	9	12	9	13	10	21	118	13	4	29	112	66	187	245	129	190	100	115	77	1	0	0	0	0	0	0	0	0	0	0	0	0	0	0	0	0	0	0	0	0
Otu0289	1725	0	0	0	0	0	0	0	0	0	0	0	0	0	0	0	0	0	0	0	0	0	0	0	0	0	0	0	40	23	34	51	47	29	71	82	170	54	68	29	188	53	7	126	90	32	94	28	130
Otu0290	1690	44	22	27	33	18	10	4	86	14	53	62	32	50	4	78	13	9	20	22	2	60	104	41	103	39	46	72	1	1	0	0	0	0	2	9	37	0	0	0	0	0	0	1	0	0	0	0	0
Otu0291	1689	0	0	0	0	0	0	0	0	0	0	1	0	0	0	0	0	0	0	0	0	0	0	5	0	0	0	0	6	1	4	6	7	5	17	11	14	4	146	67	487	33	7	94	111	60	89	37	87
Otu0292	1650	0	0	0	0	0	0	0	0	0	0	0	0	0	0	0	0	0	0	0	0	0	0	0	0	0	0	0	65	31	106	156	156	25	161	236	630	77	0	0	2	0	0	0	0	1	0	0	0
Otu0293	1650	0	0	0	0	0	0	0	25	0	0	0	0	0	0	0	0	0	0	0	0	0	0	0	0	0	0	1	0	0	0	0	0	0	0	0	0	0	0	0	0	0	0	0	0	0	0	0	0
Otu0294	1641	0	0	0	0	1	0	0	2	0	1	1	1	0	2	11	1	0	0	48	110	169	114	510	401	112	88	15	0	0	0	0	0	0	0	0	0	0	0	0	0	0	0	0	0	0	0	0	0
Otu0295	1629	0	0	0	0	0	0	3	0	0	0	0	0	0	0	2	0	0	0	0	0	0	7	4	4	1	3	3	8	2	4	4	2	0	7	26	39	18	173	43	194	33	6	104	137	50	80	34	116
Otu0296	1627	3	3	3	1	1	5	0	15	0	6	4	3	1	0	3	1	0	0	3	4	5	5	3	9	0	3	4	14	10	30	38	21	11	40	30	51	24	9	8	26	9	2	13	16	0	1	1	2
Otu0297	1618	0	0	0	0	0	0	0	0	0	0	0	0	0	0	0	0	0	0	0	0	0	0	0	0	0	0	0	0	0	2	2	3	0	3	5	5	0	104	57	290	25	10	50	198	44	64	36	58
Otu0298	1611	0	0	0	0	0	0	0	0	0	1	0	0	0	0	0	0	0	0	0	1	0	0	0	0	0	0	0	0	0	0	0	0	0	0	0	0	0	0	0	0	0	0	0	0	0	0	0	0
Otu0299	1602	0	0	0	0	0	0	0	0	0	0	0	0	0	0	0	0	0	0	0	0	0	0	0	0	0	0	0	66	36	33	68	61	11	66	168	231	108	76	54	229	17	6	83	70	19	25	3	34
Otu0300	1586	0	0	0	0	0	0	0	0	0	0	0	0	0	0	0	0	0	0	0	0	0	0	0	0	0	0	0	0	0	0	0	1	0	0	1	1	0	0	0	1	0	0	0	0	0	0	0	0
Otu0301	1579	0	0	0	0	0	0	0	102	0	0	0	0	0	0	0	0	0	0	2	0	0	0	0	0	0	0	0	0	0	0	0	0	0	0	0	0	0	0	0	0	0	0	0	0	0	0	0	0
Otu0302	1573	39	10	421	420	26	13	10	55	12	127	114	139	25	0	0	0	0	2	3	0	1	1	2	46	10	3	0	0	0	0	0	0	0	0	0	0	0	0	0	0	1	0	2	0	0	0	0	0
Otu0303	1569	0	0	0	0	0	2	0	7	0	0	0	0	0	3	44	5	2	12	40	42	103	173	272	363	38	80	15	0	0	0	0	0	0	0	4	0	0	4	0	4	1	0	2	1	1	0	0	2
Otu0304	1553	35	15	19	7	25	17	22	169	12	9	31	17	34	3	27	0	0	8	1	0	9	58	8	3	1	9	11	159	60	16	12	30	6	17	167	406	67	9	0	12	3	0	6	7	0	2	1	1
Otu0305	1551	0	0	0	0	0	0	0	0	0	0	0	0	0	0	0	0	0	0	0	0	0	0	0	0	0	0	0	13	6	8	16	12	2	24	64	74	30	61	57	186	54	16	117	109	28	21	19	49
Otu0306	1545	0	2	0	0	1	0	0	4	0	0	0	0	0	0	0	0	0	0	0	0	0	0	2	1	0	0	0	35	17	36	42	46	10	56	315	229	45	49	16	129	14	9	41	33	19	25	11	34
Otu0307	1531	0	0	0	0	0	0	0	107	0	0	0	0	0	0	0	0	0	1	0	0	0	0	0	0	0	0	0	0	0	0	0	0	0	0	0	0	0	0	0	0	0	0	0	0	0	0	0	0
Otu0308	1522	0	0	0	0	0	0	0	5	0	1	0	0	1	0	2	0	0	0	3	11	18	14	18	1	16	7	2	1	0	0	0	0	0	0	0	1	0	0	0	0	0	0	0	0	0	0	0	0
Otu0309	1521	3	3	2	7	2	2	1	89	2	1	1	2	6	0	3	2	0	1	5	2	5	8	2	3	2	2	4	6	5	13	40	10	3	9	14	17	4	9	8	11	3	1	5	2	0	1	0	3
Otu0310	1512	0	0	0	0	0	0	0	3	0	0	2	0	0	0	0	1	0	0	1	1	7	8	6	13	3	3	1	5	4	9	10	15	4	23	10	18	3	33	7	106	4	1	25	53	23	43	26	51
Otu0311	1498	0	3	0	0	4	1	1	8	0	0	1	0	1	0	2	0	1	0	0	0	0	4	0	0	0	0	0	57	30	122	252	162	59	255	140	259	114	1	2	6	0	0	1	3	0	0	1	1
Otu0312	1489	1	1	0	0	0	0	2	15	0	1	0	0	0	0	8	0	0	2	15	28	53	123	84	85	16	47	8	16	11	5	10	8	1	7	10	42	8	16	6	37	10	4	13	11	3	11	3	4
Otu0313	1470	0	1	2	0	5	1	2	61	2	6	4	1	2	0	11	0	0	1	13	32	58	97	70	56	39	33	8	1	0	1	0	7	0	7	8	6	7	6	1	18	0	1	5	0	0	2	0	5
Otu0314	1469	1	5	3	11	2	0	2	28	0	9	9	8	8	11	70	6	10	18	12	5	17	28	23	44	8	13	31	9	0	7	37	14	0	13	21	48	19	24	2	28	2	0	17	27	6	29	2	7
Otu0315	1464	2	0	2	1	0	0	0	12	0	2	0	1	1	13	179	9	1	15	3	1	20	25	16	43	10	19	115	0	0	0	0	0	0	0	0	0	0	0	0	0	0	0	0	0	0	0	0	0
Otu0316	1464	0	0	0	0	0	0	0	9	0	5	1	1	0	3	0	0	0	1	1	0	0	4	1	4	4	6	7	0	0	0	0	1	0	0	1	4	0	0	1	8	0	0	0	1	1	2	0	0
Otu0317	1410	0	0	0	0	0	0	0	0	0	0	0	0	0	0	0	0	0	0	0	0	0	0	0	0	0	0	0	15	12	38	45	39	15	46	36	101	33	10	9	18	1	0	10	9	6	11	0	11
Otu0318	1408	2	15	4	7	2	1	0	15	0	10	5	8	5	8	93	8	11	13	53	28	63	63	38	94	54	22	75	2	0	0	0	0	1	0	3	0	0	1	0	0	0	0	0	0	0	0	0	0
Otu0319	1406	9	33	23	23	15	7	3	41	1	71	47	45	23	1	86	3	3	3	46	10	46	33	40	22	97	30	77	2	5	15	29	25	6	28	57	121	18	0	0	0	0	0	0	4	3	0	0	1
Otu0320	1398	1	22	9	8	4	1	6	38	5	12	10	11	15	9	45	6	6	16	12	15	45	55	15	66	35	25	45	2	0	1	0	0	0	0	0	0	0	0	0	0	0	0	1	0	0	0	0	0
Otu0321	1379	0	0	0	0	0	0	0	0	0	0	0	0	0	0	0	0	0	0	0	0	0	0	0	0	0	0	0	95	80	73	153	128	28	121	238	270	188	0	0	0	0	0	0	0	0	0	0	0
Otu0322	1378	2	1	3	0	0	0	2	1	0	2	2	1	0	6	24	0	3	4	22	36	135	222	520	220	51	66	33	0	0	0	0	0	0	0	0	0	0	0	0	0	0	0	0	0	0	0	0	0
Otu0323	1373	12	1	4	10	5	0	2	15	4	12	6	8	8	12	169	14	3	15	55	38	136	135	48	329	82	94	156	0	0	0	0	0	0	0	0	0	0	0	0	0	0	0	0	0	0	0	0	0
Otu0324	1372	0	0	0	0	0	0	0	0	0	0	0	0	0	0	0	0	0	0	0	0	0	0	0	0	0	0	0	47	34	86	148	123	27	161	230	328	118	0	1	18	0	0	3	8	1	4	1	4
Otu0325	1366	0	0	0	0	0	0	0	0	0	0	0	0	0	0	0	0	0	0	0	0	1	0	0	0	0	0	0	29	23	35	44	29	3	34	0	110	0	101	40	273	26	4	100	126	41	57	37	37
Otu0326	1346	5	9	0	4	38	12	10	176	20	7	21	3	9	2	10	2	0	1	0	2	4	10	7	8	3	8	5	46	17	45	55	52	13	65	128	101	24	3	4	9	0	2	4	1	1	2	0	3
Otu0327	1340	2	0	0	1	4	3	22	42	12	8	2	2	1	2	0	2	0	0	1	0	3	7	1	8	2	0	5	63	36	104	162	126	23	125	147	240	150	3	3	6	0	1	1	3	0	1	2	3
Otu0328	1330	0	0	0	0	0	0	0	246	0	0	0	0	0	0	0	0	0	0	0	0	0	0	0	0	0	0	0	0	0	0	0	0	0	0	0	0	0	0	0	0	0	0	1	0	0	0	0	0
Otu0329	1327	0	0	0	0	0	0	0	1	0	0	0	0	0	0	0	0	0	0	0	0	1	0	2	0	0	0	1	2	2	7	3	5	0	16	13	27	6	119	33	189	32	14	77	85	60	82	45	68
Otu0330	1301	0	0	0	0	0	0	0	0	0	0	0	0	0	0	0	0	0	0	0	0	0	0	0	0	0	0	0	35	16	48	53	38	7	50	316	554	112	6	0	32	1	0	1	8	0	4	0	1
Otu0331	1290	0	0	0	0	2	0	0	5	0	0	0	0	0	0	1	0	0	1	0	0	0	0	4	0	1	2	7	0	0	0	0	0	0	0	0	0	0	0	0	0	0	0	0	0	0	0	0	0
Otu0332	1283	2	5	0	0	1	3	2	10	0	1	2	3	2	2	63	5	1	3	27	1	42	83	27	76	32	33	47	1	0	1	3	6	0	3	3	13	0	0	0	6	4	0	0	11	1	3	7	1
Otu0333	1282	2	2	0	0	3	3	0	21	2	1	2	1	6	24	260	49	15	31	41	34	59	74	62	125	89	77	213	2	0	1	9	1	0	2	4	20	4	0	0	1	1	0	0	0	0	0	0	0
Otu0334	1281	0	0	0	0	0	0	0	1	0	2	0	0	1	0	1	0	0	0	0	0	3	2	1	3	1	1	0	4	6	8	20	18	4	16	17	7	7	83	28	209	56	10	138	114	40	31	23	56
Otu0335	1253	0	0	1	0	0	0	0	0	0	0	0	0	0	0	0	0	0	0	0	0	0	0	0	0	0	0	0	0	0	0	0	2	2	2	1	0	1	0	0	0	0	0	0	0	0	0	0	0
Otu0336	1243	0	0	0	0	0	0	0	0	0	0	0	0	0	0	0	0	0	0	0	0	0	0	0	0	0	0	0	3	0	9	16	14	1	6	32	39	4	0	3	1	0	0	0	6	5	2	0	3
Otu0338	1210	39	6	29	84	27	7	8	62	13	72	10	32	23	7	38	10	2	0	54	33	78	66	81	106	50	38	36	0	5	12	20	18	0	16	6	5	4	0	2	2	0	0	2	0	0	0	0	0
Otu0337	1210	3	4	0	2	0	0	0	12	0	2	5	3	3	0	28	0	0	7	32	16	75	43	44	18	16	13	6	0	0	0	0	0	0	0	0	0	0	0	0	1	0	0	0	0	0	0	0	0
Otu0339	1201	1	10	3	1	10	8	2	185	0	11	1	0	8	7	74	0	0	16	28	51	71	78	87	57	181	31	61	6	11	29	2	12	2	10	27	39	3	1	3	1	0	0	0	0	0	0	0	0
Otu0340	1185	13	8	4	13	17	14	14	174	17	12	15	9	15	0	6	0	3	4	4	0	5	49	7	7	2	4	11	48	25	42	70	77	3	83	123	197	73	1	2	1	0	0	1	0	0	3	0	1
Otu0341	1170	0	0	0	0	0	0	0	0	0	0	1	0	0	0	0	0	0	0	0	0	0	0	0	0	0	0	0	0	0	0	0	0	0	0	0	0	0	0	0	0	0	0	0	1	0	0	0	1
Otu0342	1168	0	1	0	0	0	0	1	1	0	0	0	0	0	6	1	3	0	0	0	0	15	42	3	0	9	10	2	8	7	11	19	13	5	14	52	50	16	119	22	215	26	9	52	87	56	49	3	31
Otu0343	1164	7	6	3	3	3	4	2	9	4	2	7	3	11	9	169	16	5	23	84	30	123	148	55	173	60	93	94	0	0	0	0	0	0	0	0	0	0	0	0	0	0	0	0	0	0	0	0	0
Otu0344	1161	0	1	0	0	0	1	1	10	0	0	0	0	5	3	110	3	0	37	0	33	110	274	155	139	67	117	95	0	0	0	0	0	0	0	0	0	0	0	0	0	0	0	0	0	0	0	0	0
Otu0345	1156	0	0	0	0	0	0	1	0	1	0	0	0	0	0	6	1	0	2	3	1	9	13	5	10	8	7	6	16	5	25	47	25	3	17	16	34	26	60	30	293	42	3	73	40	42	24	15	50
Otu0346	1151	3	15	1	4	1	1	0	25	0	4	4	4	6	0	36	1	0	9	28	8	56	83	59	172	31	43	23	0	0	0	0	0	0	0	0	0	0	0	0	0	0	0	0	0	0	0	0	0
Otu0347	1149	1	1	0	2	0	1	0	16	2	3	0	0	1	0	21	3	0	0	11	1	22	0	3	14	6	4	4	1	0	3	4	1	0	1	5	17	0	0	1	0	0	0	1	0	0	0	0	0
Otu0348	1145	0	2	1	0	0	0	0	8	0	0	1	0	2	4	17	0	2	4	7	6	6	30	8	48	30	20	18	0	0	0	0	0	0	0	0	0	0	0	0	0	0	0	0	0	0	0	0	0
Otu0349	1144	2	2	0	5	1	1	1	30	2	2	1	3	5	5	47	8	2	10	22	17	69	94	176	316	25	30	52	3	3	0	0	8	2	1	16	13	6	3	1	1	1	0	0	4	2	0	0	1
Otu0350	1118	0	0	0	0	0	0	0	0	0	1	0	0	0	0	0	0	0	0	0	0	0	0	0	0	0	0	0	28	55	100	179	100	41	151	150	243	35	0	0	0	2	0	0	0	0	3	0	2
Otu0351	1117	0	1	2	0	1	0	1	4	3	0	0	1	1	16	69	5	3	14	26	4	58	43	34	31	40	26	30	1	1	7	6	3	0	14	24	39	0	27	1	5	0	4	2	10	1	3	0	4
Otu0352	1109	1	2	0	0	1	1	1	0	0	0	0	0	0	0	0	0	0	0	0	0	0	0	0	1	0	0	0	15	15	27	18	16	7	37	33	27	13	6	1	2	2	1	76	7	1	2	0	34
Otu0353	1108	4	1	0	0	0	2	0	12	0	2	0	4	1	3	27	0	2	0	38	6	40	43	33	98	56	66	20	0	0	0	0	0	0	3	0	2	0	0	0	0	0	0	0	0	0	0	0	0
Otu0354	1107	0	0	1	0	0	0	0	0	0	0	0	0	0	0	0	0	0	0	0	0	0	0	0	0	0	0	0	37	32	18	43	28	0	41	114	144	57	0	0	0	0	0	2	0	0	0	0	0
Otu0355	1096	0	0	0	0	0	0	0	0	0	0	0	0	0	0	0	0	0	0	0	0	0	0	0	0	0	0	0	2	0	1	1	1	2	4	19	19	1	0	0	1	2	0	0	0	0	0	0	0
Otu0356	1089	0	0	0	0	0	0	0	4	0	0	0	0	0	0	0	0	0	0	0	0	0	1	0	0	0	0	0	25	23	19	38	31	15	32	89	142	37	15	10	62	9	4	17	19	11	8	3	13
Otu0357	1085	0	0	0	0	0	0	0	0	0	0	0	0	0	0	0	0	0	0	2	0	0	0	0	0	0	0	0	0	0	3	3	1	0	2	0	8	1	6	1	7	3	0	1	3	1	0	0	0
Otu0358	1067	0	0	4	1	0	4	1	4	0	0	3	2	0	13	219	20	0	42	14	5	38	123	64	216	46	1	229	0	0	0	0	0	0	0	1	0	0	0	0	0	0	0	0	0	0	0	0	0
Otu0359	1065	0	1	1	0	4	0	5	1	1	0	1	0	4	0	2	3	0	0	7	0	5	4	0	0	6	0	3	2	0	0	0	0	0	1	0	1	0	0	0	0	0	0	0	0	0	0	0	0
Otu0360	1057	2	3	0	19	29	1	0	11	0	3	2	2	4	3	8	0	0	2	12	16	12	73	52	34	6	7	2	0	0	0	3	0	0	0	0	3	0	0	0	0	1	0	0	0	0	0	0	0
Otu0361	1056	0	1	0	0	0	0	0	0	0	13	6	0	0	0	0	0	0	0	0	0	1	0	0	0	0	0	0	2	2	1	3	4	0	1	154	746	8	0	0	0	0	0	0	0	0	0	0	0
Otu0362	1051	18	11	3	11	6	4	11	46	8	23	25	20	33	7	37	8	4	8	88	8	51	60	27	146	38	71	44	0	1	0	0	0	0	0	0	0	0	0	0	0	0	0	0	0	0	0	0	0
Otu0363	1047	3	4	2	3	1	0	2	16	2	1	4	1	2	0	11	0	0	0	8	35	39	15	83	102	15	6	6	3	1	2	1	1	0	0	10	7	0	0	0	0	0	0	1	0	0	0	0	0
Otu0364	1037	8	8	2	4	9	2	4	68	8	5	5	3	16	3	32	3	1	7	28	20	91	148	135	138	72	56	28	6	1	1	0	2	3	1	5	4	5	3	0	3	0	0	0	0	0	2	0	0
Otu0365	1037	0	0	0	0	0	0	0	0	0	0	0	0	0	45	159	17	16	23	17	25	116	172	114	58	36	41	136	0	0	0	0	0	0	0	0	0	0	0	0	0	0	0	0	0	0	0	0	0
Otu0366	1036	3	0	0	0	0	0	0	0	0	1	8	3	0	0	0	0	0	1	0	0	0	0	0	0	0	0	0	4	1	0	0	9	0	10	0	1	6	0	0	0	0	0	0	0	0	0	0	0
Otu0367	1035	0	0	0	0	0	1	0	0	0	0	0	0	0	0	0	0	0	0	0	0	0	0	2	0	0	0	0	54	43	67	97	74	9	109	155	245	104	4	3	15	0	0	13	6	0	6	0	3
Otu0368	1031	0	3	0	0	0	0	0	5	0	0	0	0	3	25	107	10	5	10	25	37	36	16	45	47	26	34	107	0	1	0	0	0	0	1	0	0	0	0	0	0	0	0	0	0	0	0	0	0
Otu0369	1025	0	0	0	0	0	0	0	0	0	0	0	0	0	0	0	0	0	0	0	0	0	0	0	0	0	0	0	1	0	0	2	1	0	0	1	0	0	0	0	5	0	0	2	0	0	1	0	0
Otu0370	1012	0	0	0	0	0	0	0	0	0	0	0	0	0	0	0	0	0	0	0	0	0	0	1	0	0	1	0	20	18	6	24	27	0	11	25	43	37	57	38	193	30	5	47	50	12	68	14	81
Otu0371	1006	2	2	3	10	0	0	1	5	1	1	2	3	0	4	32	3	2	4	19	26	35	143	368	178	43	48	25	0	0	0	0	0	0	0	0	0	0	0	0	0	0	0	0	0	0	0	0	0
Otu0372	1001	0	0	0	0	0	0	0	0	0	0	0	0	0	0	0	0	0	0	0	0	0	0	0	0	0	0	0	44	25	52	58	42	4	67	109	149	64	18	7	106	6	2	19	30	3	22	6	23
Otu0373	1000	0	1	0	0	1	0	0	3	0	1	5	6	4	0	0	0	0	0	1	0	0	0	0	0	0	0	0	43	26	66	107	79	6	93	177	297	76	0	0	0	0	0	0	0	0	0	0	0
Otu0374	998	1	0	1	0	0	0	0	7	0	3	0	0	0	14	145	11	2	26	21	17	59	69	40	57	26	24	99	0	0	0	0	0	0	0	0	0	0	0	0	0	0	0	0	0	0	0	0	0
Otu0375	995	0	0	0	0	0	0	0	0	0	0	0	0	0	0	0	0	0	0	1	0	0	0	0	0	0	0	0	3	0	2	21	16	10	20	33	8	14	23	13	56	11	2	28	24	15	23	1	18
Otu0376	982	0	0	0	0	0	0	0	0	0	0	0	0	0	0	0	0	0	0	0	0	0	0	2	0	0	0	0	1	1	3	5	5	0	3	6	16	6	108	65	164	14	7	35	74	11	13	7	39
Otu0377	970	0	0	0	0	0	0	0	0	0	0	0	0	0	0	0	0	0	0	0	0	0	1	1	0	0	0	0	49	20	30	85	51	16	27	85	191	29	23	6	43	6	1	16	15	2	5	1	18
Otu0378	961	19	6	20	23	2	1	6	47	1	22	25	24	14	0	0	1	0	0	0	0	0	3	0	3	1	7	2	20	17	22	30	21	3	27	92	149	111	4	1	4	1	0	1	2	5	2	1	5
Otu0379	952	3	0	0	1	0	1	1	7	1	4	3	3	2	2	44	4	2	3	39	9	46	27	0	72	18	15	33	1	6	7	3	4	0	2	4	8	3	27	12	77	0	3	16	22	12	0	2	17
Otu0380	938	2	10	12	5	7	3	3	49	5	9	5	0	13	6	4	7	2	0	3	0	5	4	5	7	1	1	8	16	16	31	54	44	6	46	37	67	34	4	2	4	1	0	0	0	0	0	1	0
Otu0381	932	0	0	0	0	0	0	0	0	0	0	0	0	0	0	0	0	0	0	0	0	0	0	0	0	0	0	0	88	55	62	75	62	11	68	83	200	156	0	0	0	1	0	0	0	1	0	0	0
Otu0382	928	4	6	9	4	1	0	2	12	0	8	1	4	15	17	158	19	9	25	25	14	64	67	49	87	58	50	156	0	0	0	0	0	0	1	0	0	0	0	0	0	0	0	0	0	0	0	0	0
Otu0383	924	0	1	2	0	0	3	2	23	4	1	6	5	11	0	4	0	1	0	9	4	16	13	10	17	3	11	3	5	9	11	19	14	12	26	25	36	29	8	7	11	2	2	6	13	0	0	1	0
Otu0384	923	0	0	0	0	0	0	0	30	0	0	1	0	1	0	0	0	0	0	0	1	15	14	10	9	6	16	4	0	0	0	0	0	0	0	0	0	0	0	0	0	0	0	0	0	0	0	0	0
Otu0385	922	0	0	0	2	0	0	0	0	0	0	0	0	0	0	0	0	0	0	0	0	0	0	0	0	0	0	0	57	52	34	25	27	13	14	138	219	298	3	2	6	1	0	4	3	0	0	0	0
Otu0386	916	0	0	0	0	0	0	0	0	0	0	0	0	0	0	0	0	0	0	2	3	3	8	7	15	2	2	0	8	2	9	6	8	0	13	22	43	1	37	14	74	7	3	13	43	8	23	9	14
Otu0387	896	1	0	2	1	0	0	1	2	0	0	1	3	0	11	234	5	9	21	16	3	27	20	15	286	36	43	159	0	0	0	0	0	0	0	0	0	0	0	0	0	0	0	0	0	0	0	0	0
Otu0388	888	3	1	0	2	0	0	0	5	0	3	2	3	2	1	18	3	2	1	16	17	16	22	16	18	30	19	6	6	2	5	2	6	0	7	8	5	5	16	24	47	18	6	32	62	12	11	3	24
Otu0389	877	0	0	0	0	0	0	0	0	0	0	0	0	0	0	0	0	0	0	0	0	0	0	0	0	0	0	0	4	3	10	1	3	2	3	18	25	2	8	1	7	17	0	2	4	1	4	1	8
Otu0390	874	1	2	0	3	1	0	2	19	4	6	3	3	5	0	0	0	0	0	2	0	3	5	0	1	1	0	0	43	30	50	71	75	20	85	79	118	160	3	7	10	3	0	7	2	2	4	0	5
Otu0391	871	0	2	0	0	0	0	0	5	0	1	1	0	0	0	0	0	0	0	0	0	4	0	0	0	2	0	0	1	2	1	1	1	0	0	3	9	0	44	26	104	9	9	45	114	42	34	13	49
Otu0392	859	15	12	12	9	5	2	9	19	2	10	10	16	15	0	12	0	0	6	11	23	42	30	114	270	44	41	10	0	1	0	0	0	0	0	2	4	0	0	0	0	0	0	0	0	0	0	0	0
Otu0393	859	0	0	0	0	0	0	0	0	0	0	0	0	0	0	0	0	0	0	0	0	0	0	0	0	1	0	0	0	3	0	7	0	0	3	1	22	3	7	0	2	0	0	0	4	0	0	0	2
Otu0394	849	0	1	0	0	0	0	0	0	0	0	0	0	0	0	3	0	0	0	0	0	0	0	1	0	0	0	0	0	0	0	0	0	0	0	0	0	0	0	0	0	0	0	0	0	0	0	0	0
Otu0396	848	2	6	7	1	7	4	1	23	0	4	2	2	2	1	3	3	0	0	3	0	1	2	12	5	0	11	1	0	4	12	11	20	0	6	17	32	1	1	0	0	0	0	1	0	3	0	0	0
Otu0395	848	0	0	0	0	0	0	0	167	0	0	0	0	0	0	0	0	0	0	0	0	0	0	0	0	0	0	0	0	0	0	0	0	0	0	0	0	0	0	0	0	0	0	0	0	0	0	0	0
Otu0397	847	0	0	0	0	0	0	0	0	0	0	0	0	0	0	0	0	0	0	0	0	0	0	0	0	0	0	0	2	3	0	0	1	0	1	0	5	5	0	0	1	0	0	0	0	0	0	0	0
Otu0398	838	2	0	0	3	1	1	2	10	1	0	4	0	2	0	1	0	0	0	0	0	3	0	0	0	0	0	1	48	33	52	99	77	16	85	83	201	85	1	2	3	0	0	5	0	2	2	0	1
Otu0401	837	1	3	1	1	6	2	0	7	1	3	1	1	2	2	46	3	1	7	37	32	23	44	39	159	37	16	29	1	0	0	7	1	0	2	3	10	2	23	14	49	9	0	13	15	7	4	4	9
Otu0399	837	0	0	0	0	0	0	0	0	0	0	0	0	0	0	1	0	0	0	0	0	0	0	0	0	0	0	0	22	6	46	38	60	19	48	178	302	75	4	1	12	2	0	1	0	0	0	0	0
Otu0400	837	0	2	0	0	0	0	0	6	0	0	1	0	0	0	1	0	0	0	4	6	2	0	6	2	1	1	0	0	0	0	0	0	0	0	0	0	0	0	0	0	0	0	0	0	0	0	0	0
Otu0402	836	0	1	0	3	1	0	1	13	1	3	2	1	0	14	137	12	7	19	78	12	92	86	43	100	46	18	146	0	0	0	0	0	0	0	0	0	0	0	0	0	0	0	0	0	0	0	0	0
Otu0403	834	3	1	1	0	0	0	0	12	0	2	3	0	2	1	10	0	0	1	11	24	61	121	198	113	33	61	9	0	0	0	0	0	0	0	0	0	0	0	0	0	0	0	0	0	0	0	0	0
Otu0404	831	0	0	0	0	0	0	0	0	0	0	0	0	0	0	0	0	0	0	0	0	0	0	0	0	0	0	0	35	29	34	56	63	21	48	98	149	62	26	2	40	2	1	21	14	4	10	4	5
Otu0405	814	0	0	0	0	1	0	0	12	0	0	0	0	2	0	0	0	0	0	1	2	0	3	0	5	3	1	0	36	12	30	35	26	8	39	51	67	53	12	5	21	7	2	11	18	3	5	4	10
Otu0406	811	0	0	0	0	0	0	0	0	0	0	0	0	0	0	0	0	0	0	0	0	2	0	0	0	0	0	0	62	23	48	68	57	10	76	61	103	75	26	2	45	11	1	16	9	11	19	8	23
Otu0407	806	1	1	0	0	0	0	0	10	0	0	1	0	0	0	6	0	0	3	9	24	44	48	74	27	35	25	12	0	0	0	0	0	0	0	0	0	0	0	0	0	0	0	0	0	0	0	0	0
Otu0408	805	2	4	6	3	1	0	0	4	1	2	0	2	1	3	22	1	0	6	14	24	34	21	26	61	23	19	16	0	0	0	0	0	0	0	0	0	0	0	0	0	0	0	0	2	0	0	0	1
Otu0409	804	2	0	14	16	2	6	0	13	3	6	7	4	0	0	0	0	0	0	1	0	2	0	2	9	1	0	0	47	37	55	32	47	9	58	139	184	67	7	0	7	2	0	4	4	0	2	0	2
Otu0410	787	0	0	0	0	0	0	0	6	0	0	0	0	0	0	1	0	0	0	0	0	0	1	0	0	0	0	0	0	3	31	27	14	11	26	49	52	18	1	1	3	0	0	0	3	0	0	0	0
Otu0411	785	3	0	0	0	0	0	0	0	0	2	1	0	0	9	194	5	8	6	15	4	28	19	38	75	28	20	197	1	0	0	0	0	0	0	0	0	0	0	0	0	0	0	0	0	0	0	0	0
Otu0412	783	0	0	0	0	0	0	0	0	0	0	0	0	0	0	0	0	0	0	0	0	0	0	0	0	0	0	0	21	14	15	16	22	21	30	56	48	23	8	12	20	0	0	1	7	1	18	2	18
Otu0413	782	52	8	13	20	39	15	18	134	27	60	46	29	45	0	0	0	0	4	2	0	4	9	0	6	0	0	5	0	2	3	2	2	0	1	0	0	3	0	0	0	0	0	0	0	0	0	0	0
Otu0414	782	0	0	0	0	0	0	0	0	0	0	0	0	0	0	0	0	0	0	0	0	0	0	0	0	0	0	0	5	1	8	0	0	0	6	5	10	6	0	0	4	0	0	0	0	0	0	0	0
Otu0415	769	0	0	1	0	0	0	0	0	0	0	0	0	0	1	0	0	0	0	0	0	0	0	0	0	0	0	0	8	13	77	86	178	23	182	32	57	42	1	1	15	8	2	6	1	8	2	0	12
Otu0416	741	0	1	2	2	0	0	0	0	0	0	0	0	0	0	0	0	0	0	1	4	4	5	2	22	4	5	9	2	4	5	5	11	0	11	11	20	5	48	12	83	16	5	14	39	12	22	7	25
Otu0417	738	0	0	0	0	0	0	0	0	0	0	0	0	0	0	0	0	0	0	0	0	0	0	2	0	0	0	0	4	4	26	6	19	9	14	27	24	23	20	4	69	28	1	21	38	7	4	7	85
Otu0418	732	0	0	0	0	0	0	0	0	0	0	0	0	0	0	0	0	0	0	0	0	0	0	0	0	0	0	0	18	10	39	66	54	23	56	98	247	105	0	0	3	1	0	0	5	0	0	0	0
Otu0419	724	3	0	1	0	1	0	0	18	0	5	0	3	2	0	0	0	0	0	2	0	2	1	2	1	0	2	1	31	18	23	29	50	12	45	62	123	100	10	2	33	1	0	9	16	5	10	5	12
Otu0421	723	0	1	0	0	0	0	1	0	0	1	0	0	0	0	0	0	0	0	0	0	1	0	0	0	0	1	0	10	15	35	38	46	8	56	46	60	33	0	0	0	0	0	0	0	0	0	0	0
Otu0420	723	0	0	0	0	0	0	0	1	0	0	0	0	0	0	0	1	0	0	0	0	0	0	0	0	0	0	0	9	3	3	30	19	1	16	20	37	29	0	0	1	1	0	0	0	0	0	0	0
Otu0422	715	5	6	2	1	44	19	1	11	4	1	3	0	2	0	2	2	0	2	6	0	2	6	6	4	0	2	0	51	33	4	2	0	0	2	96	229	8	0	0	0	0	0	0	1	2	0	0	0
Otu0423	710	3	4	9	8	5	3	2	17	1	8	14	1	19	7	66	4	0	13	61	10	67	111	47	75	36	24	46	0	0	0	0	0	0	0	0	0	0	1	0	0	0	0	0	0	0	0	0	0
Otu0424	709	0	0	0	0	0	0	0	0	0	0	0	0	0	0	0	0	0	0	0	0	0	0	0	0	0	0	0	35	16	17	51	29	11	33	80	114	49	23	13	46	7	4	39	25	3	8	0	29
Otu0425	704	0	0	0	0	0	0	0	0	0	0	0	0	0	0	0	0	0	0	0	0	0	0	0	0	0	0	0	37	33	28	42	46	10	30	113	270	89	0	0	0	0	0	0	0	0	0	0	1
Otu0426	701	5	1	0	2	0	0	0	0	0	0	0	0	0	22	102	3	4	18	34	27	52	22	40	92	65	27	98	0	0	0	0	0	0	0	0	0	0	0	0	0	0	0	0	0	0	0	0	0
Otu0427	686	17	8	61	36	16	7	7	50	2	46	32	41	15	3	11	1	0	2	2	0	26	13	4	10	14	5	3	0	4	13	2	12	0	3	10	18	8	0	0	0	0	0	0	0	0	0	0	0
Otu0429	684	0	0	0	0	0	0	0	0	0	0	0	0	0	0	0	0	0	0	0	0	0	0	0	0	0	0	0	62	40	29	35	68	5	32	41	57	52	5	6	23	3	0	16	21	10	1	6	4
Otu0428	684	0	0	0	0	0	0	0	0	0	0	0	0	0	0	0	0	0	0	0	0	0	0	0	1	0	0	0	0	0	3	0	1	3	0	0	0	1	28	9	72	9	1	22	2	0	2	1	3
Otu0430	682	13	1	8	2	3	5	5	10	4	7	6	1	7	2	17	0	2	0	0	4	19	29	14	0	3	1	5	21	16	15	16	17	0	27	13	53	74	16	2	31	0	0	3	5	0	4	1	1
Otu0431	678	0	0	0	0	0	0	0	0	0	0	0	0	0	0	1	0	0	0	2	7	11	3	26	51	6	3	1	0	1	0	4	0	0	0	1	0	1	5	10	14	5	3	3	4	2	3	0	2
Otu0432	676	0	0	0	0	0	0	0	0	0	0	0	0	0	0	0	0	0	0	0	0	0	1	3	0	7	4	0	6	2	4	0	6	0	8	10	19	5	46	34	93	26	6	44	74	18	33	6	18
Otu0433	672	0	1	0	0	0	1	0	1	1	1	0	1	0	2	1	0	0	0	0	0	19	1	0	3	0	0	0	26	8	47	52	28	3	19	26	47	10	22	21	54	5	0	20	51	11	14	13	19
Otu0434	661	0	0	0	0	0	0	0	0	0	0	0	0	0	0	0	0	0	0	0	0	0	0	0	0	0	0	0	13	20	58	112	104	47	98	69	110	26	0	0	0	0	0	0	0	1	0	0	2
Otu0435	652	0	0	0	0	0	0	0	0	0	0	0	0	0	0	0	0	0	0	0	0	0	0	0	0	0	0	0	1	1	0	6	3	0	1	6	6	1	55	33	107	33	3	36	67	12	32	11	31
Otu0436	648	0	0	0	0	0	0	0	0	0	0	0	0	0	0	0	0	0	0	3	3	23	4	13	23	3	1	0	28	5	18	19	27	9	26	25	36	7	33	12	68	22	2	41	53	17	21	20	16
Otu0437	628	1	1	0	0	0	0	0	0	0	0	0	1	0	0	0	0	0	0	0	0	0	0	0	0	0	0	0	28	35	38	51	64	12	54	101	202	27	0	0	3	0	0	0	0	0	1	0	1
Otu0438	627	1	1	2	1	0	0	2	0	0	0	0	0	2	0	0	0	0	0	1	4	1	1	1	8	5	12	4	2	3	0	3	0	4	4	2	19	3	9	6	28	155	0	3	16	14	4	1	7
Otu0439	626	0	0	0	0	0	0	0	0	0	0	0	0	0	0	0	0	0	0	0	0	0	1	1	0	0	0	0	15	7	15	23	11	0	15	28	42	16	41	26	64	6	5	21	36	15	12	13	14
Otu0440	623	1	0	1	0	0	0	0	0	2	0	0	0	0	4	37	4	3	22	10	15	72	164	91	40	44	60	35	0	2	0	0	1	0	1	0	2	0	0	0	1	0	0	2	0	0	3	2	0
Otu0441	619	1	2	1	1	0	0	0	45	0	1	0	0	2	0	0	0	0	0	1	0	2	0	1	13	1	2	0	145	61	1	0	0	0	0	12	30	84	7	1	5	3	0	10	0	0	0	0	0
Otu0442	615	2	5	0	0	0	1	2	16	1	0	1	2	2	9	201	5	3	7	14	3	23	34	33	43	34	29	137	0	0	0	0	0	0	0	0	0	0	0	0	0	0	0	0	0	0	0	0	0
Otu0443	613	0	0	0	0	1	0	0	0	0	0	0	0	0	0	0	0	0	0	0	0	0	0	1	0	0	0	0	0	1	0	3	2	0	0	2	3	0	20	23	81	13	3	18	11	7	14	4	11
Otu0444	609	0	0	1	0	1	0	0	3	0	0	0	0	4	1	13	0	0	0	5	2	22	19	23	22	13	8	7	0	0	0	0	0	0	0	0	0	0	0	0	0	0	0	0	0	0	0	0	0
Otu0445	608	5	0	0	0	0	0	0	0	0	0	0	0	0	2	1	0	0	2	24	33	55	53	166	137	58	48	7	0	0	0	0	0	0	0	0	0	0	0	0	0	0	0	0	2	3	0	0	0
Otu0446	607	5	1	7	3	3	0	2	1	1	1	1	0	1	0	12	0	0	4	52	12	101	64	34	26	24	44	10	0	0	0	0	0	0	0	0	0	0	0	0	0	0	0	0	0	0	0	0	0
Otu0447	601	0	1	0	0	0	0	0	0	0	4	2	0	3	0	0	0	0	1	13	6	27	14	9	3	6	20	3	0	5	6	2	11	1	4	3	11	7	1	3	21	2	0	0	16	0	3	1	6
Otu0449	580	0	0	0	0	0	0	0	0	0	0	0	0	0	0	0	0	0	0	0	0	0	0	0	0	0	0	0	0	0	0	2	0	0	1	0	0	0	0	0	0	0	0	0	0	0	0	0	0
Otu0448	580	0	0	0	0	0	0	0	2	0	0	0	0	0	0	0	0	0	0	0	0	0	0	0	0	0	0	0	0	0	0	0	0	0	0	0	0	0	0	0	0	0	0	0	0	0	0	0	0
Otu0450	575	4	1	2	2	5	0	2	45	4	12	5	1	11	0	0	0	0	1	1	0	8	5	11	11	3	20	1	0	0	1	0	0	0	0	0	0	0	0	0	0	0	0	0	0	0	0	0	0
Otu0451	574	21	18	9	22	8	2	7	51	3	14	11	15	15	5	4	10	0	0	1	8	19	8	5	95	15	11	2	0	1	2	0	2	0	1	2	1	2	5	0	3	0	0	1	0	0	0	0	1
Otu0452	574	0	2	8	5	1	1	5	24	0	4	6	6	12	5	14	1	2	1	15	12	43	58	43	74	30	29	10	0	0	0	0	1	0	0	0	0	1	0	0	0	0	0	0	0	0	0	0	0
Otu0453	573	13	6	19	10	14	10	12	49	4	23	20	10	18	2	48	8	3	11	7	1	21	36	19	37	8	21	54	0	1	1	0	3	0	2	2	21	0	0	0	0	1	0	0	0	0	0	0	1
Otu0454	573	0	3	0	0	0	0	0	5	0	0	0	0	4	9	77	5	3	0	21	3	31	24	24	61	43	37	63	2	0	0	0	0	0	1	3	5	4	0	2	1	0	0	0	0	0	1	0	0
Otu0455	572	6	10	0	6	3	0	3	26	5	8	7	6	5	2	30	2	2	1	16	18	12	15	18	20	11	11	13	0	0	0	0	0	0	0	0	0	0	0	0	0	0	0	0	0	1	0	0	1
Otu0456	571	25	31	33	36	10	4	8	39	7	38	42	24	66	0	0	0	0	0	0	0	2	1	0	0	0	0	4	0	4	0	5	0	0	0	4	3	1	0	1	3	3	0	4	0	1	2	2	1
Otu0457	570	0	1	0	2	0	0	0	9	0	0	1	1	1	0	6	0	0	0	27	4	23	11	9	41	15	27	1	0	0	0	0	0	0	0	0	0	0	0	0	0	0	0	0	0	0	0	0	0
Otu0458	568	0	0	1	0	0	0	0	2	0	0	0	1	0	0	0	0	0	0	0	0	24	4	360	8	19	5	1	2	0	1	1	0	0	0	8	11	2	9	3	5	2	0	2	4	1	5	8	4
Otu0459	563	1	0	0	0	0	0	0	7	0	30	2	1	0	0	0	0	0	0	0	0	0	0	0	0	0	0	0	1	3	5	0	8	0	8	99	188	28	0	0	0	2	0	2	2	0	0	0	0
Otu0460	562	0	1	0	0	1	0	0	0	0	2	0	2	2	0	0	0	0	0	0	0	0	0	0	0	0	0	0	5	5	38	37	29	6	32	105	191	30	0	0	0	0	0	0	1	0	0	0	0
Otu0461	551	8	4	0	5	9	7	12	37	0	7	8	8	13	5	11	0	1	1	12	9	24	52	49	69	12	14	19	1	0	1	0	1	1	1	6	12	2	2	2	9	2	1	2	0	0	4	0	3
Otu0462	550	5	6	0	0	7	0	0	3	0	0	0	1	1	0	1	0	0	0	0	0	2	1	36	3	4	2	2	24	16	18	10	20	11	22	19	21	13	3	2	40	4	1	8	18	4	21	0	7
Otu0463	544	0	0	0	0	0	0	0	0	0	0	0	0	0	0	0	0	0	0	0	0	0	0	0	0	0	0	0	1	3	5	18	8	3	20	21	14	18	5	0	3	7	0	2	1	0	2	0	3
Otu0465	540	1	4	0	5	2	0	0	26	3	2	4	0	0	0	9	1	2	1	5	0	2	20	2	12	7	3	12	0	0	0	0	0	0	0	0	0	0	0	0	0	0	0	0	0	0	0	0	0
Otu0464	540	0	0	0	0	0	0	0	0	0	0	0	0	0	0	0	0	0	0	0	0	0	0	1	0	0	0	0	1	2	1	6	1	0	1	3	2	4	41	9	74	12	3	25	48	13	26	7	18
Otu0467	534	0	0	0	0	0	0	0	0	0	0	0	0	0	0	0	0	0	0	0	0	0	1	0	0	0	0	0	0	0	0	0	0	0	0	0	0	0	0	0	2	0	0	1	0	0	0	0	0
Otu0466	534	0	0	0	0	0	0	0	1	0	0	0	0	0	0	0	0	0	0	0	0	0	0	0	0	0	0	0	0	0	0	0	0	0	0	0	0	0	0	0	0	0	0	0	0	0	0	0	0
Otu0468	532	14	9	17	10	22	22	38	176	25	14	10	14	19	0	9	0	1	6	1	3	10	18	6	5	7	3	12	2	0	15	12	9	0	9	2	8	4	0	0	0	0	0	0	0	0	0	0	0
Otu0469	526	0	1	0	0	0	0	0	2	0	0	0	0	1	7	14	2	0	3	31	14	49	44	45	13	14	21	4	0	0	0	0	0	0	0	0	0	0	0	0	0	0	1	0	0	0	0	0	0
Otu0470	525	11	5	10	14	0	8	3	45	7	26	15	11	6	0	0	0	0	0	0	0	0	0	0	0	0	0	0	0	1	0	0	0	0	0	0	0	0	0	0	0	0	0	0	0	0	0	0	0
Otu0471	518	5	2	6	13	5	4	3	27	1	10	19	11	4	0	8	5	0	4	1	0	0	8	4	1	4	6	11	0	0	0	2	2	0	4	5	7	3	3	6	24	0	0	2	5	0	0	2	1
Otu0473	518	0	0	1	0	0	0	0	0	0	0	0	0	0	0	0	0	0	0	1	0	3	0	0	7	0	0	0	3	12	0	16	11	0	13	13	27	18	1	1	3	1	0	2	2	0	1	0	0
Otu0472	518	0	1	0	2	0	0	0	0	0	1	0	0	4	0	0	0	0	0	4	9	28	37	162	231	8	10	1	0	0	0	0	0	0	0	0	0	0	0	0	0	0	0	0	0	0	0	0	0
Otu0474	516	0	0	0	0	0	0	0	0	0	0	0	0	0	0	0	0	0	0	0	0	0	0	0	0	0	0	0	0	0	0	0	0	0	0	0	0	0	0	0	0	0	0	0	0	0	0	0	0
Otu0475	506	0	6	2	4	0	0	3	5	0	0	0	0	2	0	12	3	0	3	20	15	26	59	23	78	32	13	8	6	0	4	9	1	0	2	3	2	9	4	0	3	2	0	11	5	0	11	0	4
Otu0476	504	0	0	0	0	0	0	2	5	0	0	0	0	0	0	0	0	0	0	0	0	0	0	0	0	0	0	0	0	0	0	0	0	0	0	0	0	0	0	0	0	0	0	0	0	0	0	0	0
Otu0477	499	0	0	0	0	0	0	0	0	0	0	0	0	0	0	0	0	0	0	0	0	0	0	0	0	0	0	0	6	7	39	64	27	15	33	34	75	23	18	9	34	4	4	12	12	13	15	5	20
Otu0478	483	32	17	18	28	22	6	15	69	5	35	34	23	24	0	21	0	0	2	7	0	13	6	3	28	5	5	8	0	0	0	0	0	0	0	0	0	0	0	0	0	0	0	0	0	0	0	0	0
Otu0479	482	0	0	0	0	0	0	0	0	0	0	0	0	0	0	0	0	0	0	0	0	0	0	3	0	0	0	0	10	8	11	9	23	6	18	45	82	27	17	7	38	8	0	17	21	3	15	0	15
Otu0480	480	0	0	0	0	0	0	0	4	0	0	0	0	0	0	9	2	2	2	44	12	35	28	23	73	10	18	13	2	0	4	0	0	0	0	4	0	0	8	2	7	2	1	3	3	0	0	4	0
Otu0481	478	1	0	0	1	0	3	0	1	0	0	1	0	0	1	29	1	3	0	41	12	21	42	34	190	21	19	16	0	0	0	0	0	0	0	0	0	0	0	0	0	0	0	0	0	0	0	0	0
Otu0482	477	1	4	0	1	3	0	0	17	1	4	3	2	3	1	10	0	0	0	10	0	3	3	3	4	2	16	9	0	0	0	0	0	0	0	0	0	0	0	0	0	0	0	0	0	0	0	0	0
Otu0483	475	0	0	0	0	2	0	2	9	0	0	0	1	1	11	108	16	8	3	2	9	47	75	2	25	0	2	77	0	0	2	4	0	0	0	0	3	0	3	0	1	0	0	0	1	0	0	0	0
Otu0484	470	0	0	0	0	0	0	0	0	0	0	0	0	0	0	0	0	0	0	0	0	0	0	0	0	0	0	0	9	3	7	6	5	0	11	11	8	3	24	13	136	21	0	40	33	10	20	8	25
Otu0486	464	6	0	0	0	0	0	1	0	0	0	0	0	0	0	3	0	0	0	2	0	0	8	0	0	3	0	16	25	22	37	37	32	3	53	72	112	8	1	2	0	0	0	0	0	1	2	0	0
Otu0485	464	0	0	0	0	0	0	0	0	0	0	0	0	0	0	0	0	0	0	0	0	0	0	0	0	0	0	0	1	0	0	0	0	0	1	2	0	0	21	10	56	20	6	30	74	14	15	4	32
Otu0487	462	0	0	0	0	0	0	0	0	0	0	0	0	0	0	0	0	0	0	0	0	0	0	0	0	0	0	0	34	41	15	48	47	4	34	88	71	73	1	0	0	0	0	1	0	0	1	0	0
Otu0488	461	16	3	2	2	0	0	0	0	0	0	0	0	4	0	0	0	0	0	0	0	0	0	0	0	0	0	0	28	16	26	68	62	14	26	50	99	32	3	0	3	0	0	1	0	0	0	0	0
Otu0489	460	0	0	0	0	0	0	0	0	0	0	0	0	1	0	0	0	0	0	0	0	0	0	0	0	0	0	0	3	2	0	10	2	1	4	12	19	1	111	21	67	10	7	10	40	7	19	6	11
Otu0490	456	0	1	6	10	0	0	0	24	3	3	1	1	6	0	11	0	0	1	4	0	4	0	1	6	0	1	9	0	0	0	0	0	0	0	0	0	0	0	0	0	0	0	0	0	0	0	0	0
Otu0491	454	0	0	0	0	0	0	0	0	0	0	0	0	0	0	0	0	0	0	0	0	0	0	0	0	0	0	0	9	2	4	9	5	0	6	13	57	70	5	3	14	3	0	3	11	1	9	1	7
Otu0492	452	1	1	0	0	2	1	1	5	1	4	1	1	1	13	80	15	2	23	19	8	37	70	33	23	13	19	78	0	0	0	0	0	0	0	0	0	0	0	0	0	0	0	0	0	0	0	0	0
Otu0493	449	0	0	1	0	0	0	0	2	0	3	1	0	1	17	122	6	4	3	8	1	19	11	34	51	28	17	108	0	0	0	0	0	0	0	0	0	0	0	0	0	0	0	0	0	0	0	0	0
Otu0494	449	0	0	0	0	0	0	0	0	0	0	0	0	0	0	0	0	0	0	0	0	0	0	0	0	0	0	0	1	1	0	0	0	0	0	98	252	0	0	0	0	0	0	0	0	0	1	0	0
Otu0495	448	8	0	15	18	6	3	5	35	7	25	22	22	12	4	26	0	0	4	16	5	39	49	38	21	21	32	15	0	0	0	0	0	0	0	0	0	0	0	0	0	0	0	0	0	0	0	0	0
Otu0496	447	0	0	0	0	0	0	0	0	0	0	0	0	0	0	0	0	0	0	0	0	0	0	0	0	0	0	0	0	1	67	66	31	14	48	62	126	29	0	0	0	0	0	0	0	2	0	0	1
Otu0497	445	0	0	6	0	0	0	0	15	0	1	1	1	0	0	0	0	0	0	1	9	2	0	29	14	2	2	0	19	6	16	22	19	6	19	43	39	26	0	0	1	0	0	0	0	0	0	0	0
Otu0498	439	4	0	22	19	30	22	26	20	23	66	77	41	3	2	7	2	0	9	4	0	5	7	8	10	3	6	18	0	0	0	0	0	0	0	0	0	0	0	0	0	0	0	0	0	0	0	0	0
Otu0499	437	0	0	0	0	0	0	0	0	0	0	0	0	0	0	0	0	0	0	0	0	0	0	0	0	0	0	0	2	3	10	14	14	4	8	12	19	17	0	1	0	0	0	0	0	0	0	0	1
Otu0500	435	1	1	0	1	5	0	0	40	7	7	3	0	2	0	6	0	0	0	8	1	10	18	4	17	0	0	8	3	0	0	0	1	0	0	1	8	0	0	0	3	0	0	0	0	2	0	0	0
Otu0502	434	0	0	0	0	0	0	0	0	0	0	0	0	0	0	0	0	0	0	0	0	0	0	0	0	0	0	0	0	0	0	0	0	0	0	0	0	0	0	0	0	0	0	0	0	0	0	0	0
Otu0501	434	0	5	0	7	5	2	2	10	0	4	3	0	5	0	17	0	0	2	15	7	28	41	31	61	13	14	16	0	0	0	0	0	0	2	0	0	0	0	0	0	0	0	0	0	0	0	0	0
Otu0503	433	0	0	0	0	0	0	0	0	0	0	0	0	0	0	0	0	0	0	0	0	0	3	0	0	0	0	0	17	7	17	15	12	0	8	12	21	16	22	17	53	7	0	21	17	3	16	5	4
Otu0504	427	0	0	0	0	0	0	0	0	0	0	0	0	0	0	0	0	0	0	0	0	0	0	0	0	0	0	0	0	0	2	3	1	0	2	3	2	4	7	2	9	4	1	2	11	4	11	3	10
Otu0505	426	1	0	0	0	0	0	0	2	0	0	1	4	0	9	35	2	1	0	37	16	27	49	26	76	49	57	34	0	0	0	0	0	0	0	0	0	0	0	0	0	0	0	0	0	0	0	0	0
Otu0506	425	2	3	6	26	7	10	4	31	12	4	1	0	3	3	17	0	0	4	21	3	8	25	8	15	23	7	12	14	3	1	18	24	4	13	24	23	18	1	1	5	0	1	0	7	0	0	3	0
Otu0507	423	0	2	0	0	1	0	13	13	0	1	1	0	8	0	7	0	0	0	5	6	18	22	6	26	9	14	6	0	0	0	0	0	0	0	0	0	0	0	0	1	0	0	0	0	0	0	0	0
Otu0508	422	0	0	0	0	0	0	0	0	0	0	0	0	0	0	3	0	0	0	1	0	0	0	1	0	0	1	0	7	24	31	28	25	8	30	80	46	21	11	1	11	6	2	1	2	1	4	0	3
Otu0511	420	34	12	20	18	21	11	15	121	9	32	32	29	39	0	0	0	0	0	0	0	4	0	9	11	0	3	0	0	0	0	0	0	0	0	0	0	0	0	0	0	0	0	0	0	0	0	0	0
Otu0510	420	2	0	0	1	1	0	1	3	0	0	0	1	2	2	0	0	0	1	0	0	0	3	0	8	3	3	0	0	0	0	0	0	0	0	0	1	0	1	0	6	0	0	3	0	0	0	0	0
Otu0509	420	2	1	2	6	1	6	2	3	0	7	4	2	5	0	7	0	0	0	4	0	13	16	13	34	13	17	15	0	0	1	6	7	3	12	12	8	9	4	3	11	15	0	5	23	1	3	4	6
Otu0512	415	3	4	1	0	0	2	0	2	0	0	0	1	0	7	36	0	1	23	4	2	27	30	19	13	14	1	31	0	0	0	0	0	0	0	0	0	1	0	0	0	0	0	0	0	0	0	0	0
Otu0513	414	0	0	0	0	0	0	0	0	0	0	0	0	0	0	0	0	0	0	0	0	0	0	0	0	0	0	0	2	2	1	6	0	2	3	6	9	2	1	1	2	0	0	0	1	0	0	0	1
Otu0514	412	5	4	0	2	1	0	1	10	5	3	0	8	10	0	16	3	0	3	12	2	21	25	15	106	14	12	15	1	0	3	14	6	0	4	4	4	6	8	0	7	0	0	2	0	0	0	0	0
Otu0516	410	0	5	5	7	2	1	0	17	1	0	1	1	1	5	30	7	1	22	15	3	14	31	28	44	8	16	44	0	0	0	0	0	0	0	0	0	0	0	0	0	0	0	0	0	0	0	0	0
Otu0515	410	0	0	0	0	0	0	0	0	0	0	0	0	0	0	0	0	0	0	0	0	0	0	0	0	0	0	0	29	17	17	27	45	8	32	64	134	17	0	0	1	1	0	2	2	0	0	0	0
Otu0517	407	0	0	1	0	0	0	0	0	0	0	0	0	0	0	0	0	0	0	0	1	1	0	3	5	0	2	0	4	1	12	10	8	0	15	15	27	8	8	3	1	6	1	0	7	2	2	2	0
Otu0518	406	0	0	0	0	0	0	0	0	0	0	0	0	0	0	0	0	0	0	0	0	0	0	0	0	0	0	0	3	2	8	19	12	5	28	27	39	18	14	9	58	8	1	13	21	7	20	10	32
Otu0519	406	0	0	0	0	0	0	0	1	0	0	0	0	0	0	0	0	0	0	1	6	6	3	8	15	7	0	0	0	0	0	0	0	0	0	0	1	0	0	0	0	0	0	0	0	0	0	0	0
Otu0520	397	6	4	9	4	8	9	9	40	5	15	19	6	13	1	3	0	0	0	24	11	17	29	5	76	8	7	4	0	0	0	0	0	0	0	0	0	0	0	0	0	0	0	0	0	0	0	0	0
Otu0521	396	3	5	0	0	0	0	0	21	0	1	0	4	4	4	26	0	0	3	4	0	25	15	12	11	7	63	16	0	0	0	0	0	0	0	0	0	0	0	0	0	0	0	0	0	0	0	0	0
Otu0522	384	0	0	0	0	0	0	0	0	0	0	0	0	0	0	0	0	0	0	1	0	0	0	0	0	0	0	0	15	9	1	21	83	1	39	15	27	19	9	1	17	1	0	3	11	3	0	13	7
Otu0523	383	3	1	10	8	5	1	1	69	1	5	1	2	5	0	0	0	0	0	0	3	1	1	0	2	0	1	1	0	0	0	0	0	0	0	0	0	0	0	0	0	0	0	0	0	0	0	0	0
Otu0524	382	0	0	8	15	0	0	0	0	0	0	3	0	5	2	0	0	0	34	0	0	0	0	1	0	310	0	0	0	0	0	0	0	0	0	0	0	0	0	0	0	0	0	0	0	0	0	0	0
Otu0525	374	0	0	0	0	0	0	0	0	0	0	0	0	0	0	0	0	0	0	0	0	0	0	0	0	0	0	0	8	4	1	8	6	4	3	8	15	4	0	0	1	0	0	2	0	0	0	0	0
Otu0526	372	0	0	0	1	0	0	0	0	0	0	0	0	0	0	0	0	0	0	0	0	0	0	0	0	0	0	0	23	13	38	69	60	32	73	21	1	26	0	0	0	0	0	1	0	0	0	0	0
Otu0527	370	0	0	0	1	0	0	0	6	1	4	1	0	4	0	3	0	0	0	0	1	9	5	0	60	0	8	4	0	1	0	0	0	0	0	0	1	0	0	0	0	0	0	0	1	0	0	0	0
Otu0528	369	10	0	12	9	10	3	3	30	3	10	19	5	16	0	5	1	0	0	33	5	18	12	12	15	6	3	2	0	0	1	1	0	1	0	0	0	0	0	0	0	0	0	0	0	0	0	0	0
Otu0529	368	0	0	0	0	0	0	0	23	0	0	0	0	0	0	0	0	0	0	0	0	0	0	0	0	0	0	0	0	0	0	0	0	0	0	0	0	0	0	0	0	0	0	0	0	0	0	0	0
Otu0530	366	0	0	0	0	0	0	0	8	0	0	0	0	1	0	0	0	0	0	2	0	2	5	3	8	1	0	0	1	0	3	0	0	0	0	0	0	0	0	0	0	0	0	0	0	0	0	0	0
Otu0531	364	0	2	0	0	0	0	0	7	0	2	1	0	0	1	17	0	0	10	14	0	5	18	10	31	2	8	13	0	0	0	0	0	0	0	0	0	0	0	0	0	0	0	0	0	0	0	0	0
Otu0532	362	0	2	0	1	0	0	0	7	0	1	0	3	1	4	10	6	1	12	24	4	22	30	26	66	38	44	22	0	0	1	0	0	0	0	0	0	0	0	0	0	0	0	0	0	0	0	0	0
Otu0534	361	0	0	0	0	0	0	0	0	0	0	0	0	0	0	0	0	0	0	0	0	0	0	0	0	0	0	0	0	0	3	4	1	2	1	6	22	4	0	0	1	0	0	0	2	0	0	0	0
Otu0533	361	0	0	0	0	0	0	0	0	0	0	0	0	0	0	0	0	0	0	0	0	0	0	0	0	0	0	0	0	0	0	0	0	0	0	0	0	0	0	0	0	0	0	0	0	0	0	0	0
Otu0535	354	0	0	3	1	2	0	3	8	0	1	2	2	0	0	5	0	0	0	3	6	21	30	29	60	4	10	10	7	5	13	9	14	2	25	7	20	22	0	0	1	0	0	0	0	0	0	0	0
Otu0536	349	0	0	0	0	0	0	0	0	0	0	0	0	0	0	0	0	0	0	0	0	0	0	0	0	0	0	0	36	16	15	24	29	5	35	62	87	34	0	0	0	2	0	0	0	0	0	0	0
Otu0537	347	0	0	0	0	0	0	0	0	0	0	0	0	0	0	0	0	0	0	0	0	0	0	0	0	0	0	0	0	0	4	0	4	0	5	0	0	4	0	0	1	1	0	0	0	2	0	0	0
Otu0538	346	13	8	17	8	11	3	6	30	3	22	13	7	19	1	4	0	0	2	2	0	6	7	6	8	2	1	4	0	0	0	3	0	0	0	0	1	0	0	0	0	0	0	0	0	0	0	0	0
Otu0539	345	1	0	0	0	0	0	0	0	0	0	0	0	0	0	0	0	2	0	0	0	0	0	0	0	0	0	0	19	12	82	48	17	1	22	21	53	24	0	0	3	0	0	2	1	1	12	0	0
Otu0541	343	0	0	0	0	0	0	0	0	0	0	0	0	0	0	0	0	0	0	0	0	0	0	0	0	0	0	0	31	39	5	13	16	5	19	39	44	36	11	2	32	4	0	7	1	3	6	0	4
Otu0540	343	0	0	0	0	0	0	0	2	0	0	0	0	0	0	0	0	0	0	0	0	0	0	0	0	0	0	0	6	0	0	0	0	0	0	2	4	1	0	1	44	0	0	0	0	0	0	0	0
Otu0543	339	1	1	0	0	0	0	3	0	8	0	0	0	0	0	0	0	0	0	0	0	38	2	0	1	2	0	0	10	14	28	33	25	10	45	16	46	10	7	4	8	0	1	0	3	1	7	0	0
Otu0542	338	0	0	0	0	0	0	1	0	0	1	0	21	0	0	1	81	0	100	3	0	0	2	127	0	0	0	1	0	0	0	0	0	0	0	0	0	0	0	0	0	0	0	0	0	0	0	0	0
Otu0544	334	5	1	4	1	0	0	0	10	1	5	0	2	4	1	1	0	0	1	14	24	39	22	40	74	19	23	1	4	0	0	0	0	0	2	1	3	2	0	0	0	0	0	0	0	0	0	0	0
Otu0545	334	0	255	12	0	32	9	0	5	3	0	0	0	18	0	0	0	0	0	0	0	0	0	0	0	0	0	0	0	0	0	0	0	0	0	0	0	0	0	0	0	0	0	0	0	0	0	0	0
Otu0546	333	0	0	0	0	0	0	0	0	0	0	0	0	0	0	1	0	0	0	0	0	0	0	4	6	0	0	2	11	5	11	10	10	3	10	10	23	19	3	2	21	8	0	12	35	15	34	7	18
Otu0547	331	0	0	0	0	0	0	0	0	0	0	0	0	0	0	1	0	0	0	0	0	0	0	0	0	0	0	0	5	1	6	9	2	0	2	6	21	5	1	0	8	0	0	2	0	0	0	0	1
Otu0548	329	0	0	0	0	0	0	0	0	0	0	0	0	0	0	0	0	0	0	0	0	1	0	0	0	0	0	0	0	0	0	0	0	0	0	0	0	320	0	0	0	0	0	0	0	1	0	0	0
Otu0549	328	0	0	0	0	0	0	0	0	0	0	0	0	0	0	0	0	0	0	0	0	0	0	0	0	0	0	0	10	4	15	12	18	3	12	9	22	20	17	6	44	7	3	9	13	1	12	5	11
Otu0551	327	2	0	0	0	0	0	0	0	0	0	0	0	0	0	3	0	0	0	9	8	1	5	0	43	9	23	1	1	1	0	0	0	0	0	3	5	0	2	0	0	0	0	1	0	6	1	0	1
Otu0550	327	0	0	0	0	0	0	0	0	0	0	0	0	0	0	0	0	0	0	0	0	0	0	0	0	0	0	0	0	0	0	0	0	0	0	0	0	0	0	0	0	0	0	0	0	0	0	0	0
Otu0552	326	0	0	3	2	0	0	1	6	0	3	2	3	0	6	4	1	0	0	0	2	25	21	8	30	10	8	5	2	0	3	1	3	0	5	0	7	23	0	0	0	0	0	0	3	0	0	0	0
Otu0553	325	1	0	0	1	2	0	0	1	0	0	1	0	0	0	0	0	0	0	0	0	0	0	0	0	0	0	1	3	0	4	0	0	0	2	0	2	0	0	0	0	0	0	0	0	0	0	0	0
Otu0554	325	0	3	0	2	4	0	0	6	1	0	1	0	4	0	3	0	0	8	3	0	6	4	4	7	2	4	6	2	0	1	0	0	0	1	0	1	1	0	0	1	0	0	0	0	0	0	0	0
Otu0555	324	0	1	2	5	0	0	0	10	1	2	0	1	9	0	2	0	0	0	13	7	22	18	42	151	15	12	2	0	0	0	0	0	0	0	0	0	0	0	0	0	0	0	0	0	0	0	0	0
Otu0556	320	0	0	0	0	0	0	1	1	0	0	0	0	0	0	0	0	0	0	0	0	0	0	0	2	0	0	0	0	0	0	0	0	0	0	0	0	0	0	0	0	0	0	0	0	0	0	0	0
Otu0557	319	9	6	24	15	3	0	1	3	1	3	5	6	11	0	15	2	3	10	5	1	11	10	7	10	8	12	11	0	0	0	0	0	0	0	0	0	0	0	0	0	0	0	0	10	0	0	0	0
Otu0558	318	0	4	0	0	6	0	0	7	0	0	0	2	0	0	3	0	0	1	4	0	5	19	0	4	7	6	0	0	0	0	0	0	0	0	0	0	0	0	0	0	0	0	0	0	0	0	0	0
Otu0559	317	1	2	3	1	1	0	1	9	2	4	2	2	2	0	0	0	0	0	3	15	0	2	4	2	6	1	0	0	2	0	0	0	0	5	6	0	0	12	3	11	0	1	6	17	3	16	5	11
Otu0560	315	39	8	4	12	10	4	9	46	3	16	16	4	30	0	19	1	0	2	1	0	3	15	6	20	7	25	7	0	0	0	0	0	0	0	0	0	0	0	0	0	0	0	0	0	0	0	0	0
Otu0561	315	0	0	0	0	0	0	0	0	0	0	0	0	0	0	0	0	0	0	0	0	0	0	0	0	0	0	0	13	7	0	10	16	5	6	14	23	15	29	9	69	6	2	27	11	4	6	3	11
Otu0562	314	0	0	0	0	0	0	0	0	0	4	0	0	0	0	5	0	0	3	52	18	55	31	23	10	36	33	0	0	0	0	0	0	0	0	0	0	0	0	3	0	0	0	1	1	1	0	7	0
Otu0563	313	0	0	0	0	0	0	0	0	0	0	0	0	0	0	0	0	0	0	0	0	0	0	0	0	0	0	0	10	6	5	20	13	2	25	52	100	58	1	2	8	0	0	0	0	2	0	0	0
Otu0564	312	2	2	0	1	2	0	1	7	0	0	1	2	1	0	18	4	0	1	20	11	31	16	61	84	19	11	1	0	0	0	0	0	0	0	0	0	0	0	0	0	0	0	0	0	0	0	0	0
Otu0565	311	0	0	0	0	0	0	0	0	0	0	0	0	0	0	0	0	0	0	0	0	0	0	0	0	0	0	0	0	0	5	0	2	0	3	6	2	0	0	0	0	0	0	0	0	0	0	0	0
Otu0566	310	0	0	0	2	1	1	0	1	0	0	4	1	0	0	6	0	0	24	25	2	5	6	27	1	13	26	2	1	0	3	3	0	0	1	1	5	2	0	0	0	0	1	2	0	6	0	0	0
Otu0567	309	0	0	0	0	0	0	0	0	0	0	0	0	0	0	0	0	0	0	6	5	18	8	123	134	0	9	5	0	0	0	0	0	0	0	0	0	0	0	0	0	0	0	0	0	0	0	0	0
Otu0568	308	1	13	0	1	0	2	1	4	0	2	34	0	0	1	0	0	2	0	7	0	10	17	10	27	1	15	1	0	0	0	0	0	0	0	0	0	0	0	0	0	0	0	0	0	0	0	0	0
Otu0569	307	0	0	0	0	0	0	0	0	0	0	0	0	0	0	6	0	0	0	6	20	16	26	80	90	28	26	3	0	0	0	0	0	0	0	0	0	0	0	0	0	0	0	0	0	0	0	0	0
Otu0570	306	0	0	0	0	2	0	2	12	0	5	5	3	1	0	0	0	0	0	0	0	0	0	0	0	0	0	0	0	2	0	0	1	0	0	58	147	0	0	0	0	0	0	0	0	0	0	0	0
Otu0571	304	0	0	0	0	0	0	0	0	0	0	0	0	0	0	3	2	2	3	44	8	41	40	38	9	42	36	6	0	0	0	0	0	0	0	1	0	0	0	0	0	0	0	0	0	0	0	0	0
Otu0572	301	0	2	0	0	0	0	0	0	0	0	0	0	0	3	13	1	1	1	8	10	30	36	49	37	14	35	2	0	0	0	0	4	0	0	12	22	0	0	0	1	0	0	0	0	0	0	0	2
Otu0573	299	1	0	2	0	0	0	0	3	0	0	0	0	0	0	5	0	1	0	1	0	1	0	3	0	1	0	3	0	0	0	0	0	0	0	0	0	0	0	0	0	0	0	0	0	0	0	0	0
Otu0574	298	2	2	0	13	0	1	4	26	0	1	3	0	29	0	0	0	0	0	5	6	5	4	7	7	2	3	1	0	2	0	0	0	0	0	0	1	0	0	0	0	0	0	0	0	0	0	0	0
Otu0575	295	0	0	0	1	2	0	0	6	0	0	2	0	0	0	6	0	0	0	8	4	14	22	69	96	8	6	4	0	0	0	0	0	0	0	15	25	0	0	0	0	0	0	0	0	0	0	0	0
Otu0576	293	2	0	1	2	0	1	0	8	1	6	1	0	0	2	10	0	1	0	4	1	1	6	2	6	5	7	13	0	0	0	0	0	0	0	0	0	0	0	0	0	0	0	0	0	0	0	0	0
Otu0577	290	2	0	0	3	4	5	1	6	2	5	3	2	1	0	0	0	0	0	1	0	0	0	0	2	1	0	0	8	12	18	32	28	6	32	29	43	30	2	1	0	0	0	0	0	1	1	0	1
Otu0578	288	0	0	0	0	0	0	0	0	0	0	0	0	0	0	0	0	0	0	0	0	0	0	0	0	0	0	0	3	5	12	2	9	3	5	12	25	4	20	10	57	8	1	13	25	1	4	3	9
Otu0579	286	0	0	0	0	0	0	0	0	0	0	1	0	0	0	8	0	0	0	8	3	25	28	38	126	3	4	4	0	0	0	0	0	0	0	0	0	0	0	0	0	0	0	0	0	0	0	0	0
Otu0580	285	11	7	10	7	10	4	7	48	4	11	27	7	11	2	9	0	1	5	3	7	14	18	14	24	7	10	7	0	0	0	0	0	0	0	0	0	0	0	0	0	0	0	0	0	0	0	0	0
Otu0581	283	0	0	0	0	0	0	0	0	0	0	0	0	0	0	0	0	0	0	0	0	0	0	0	0	0	0	0	0	5	6	4	4	0	1	3	4	7	25	19	40	8	1	10	9	7	6	2	6
Otu0582	282	3	2	0	2	1	0	0	2	0	1	0	0	0	0	0	0	0	0	0	0	0	0	0	0	0	0	0	3	4	18	30	17	7	25	20	28	8	1	2	3	0	0	1	4	0	1	0	3
Otu0583	282	2	1	0	2	0	0	2	10	0	2	2	0	1	0	2	0	0	0	5	0	5	4	11	2	3	8	1	6	1	6	13	4	0	10	29	12	3	0	2	0	0	0	0	2	0	1	0	0
Otu0586	279	6	2	0	0	0	0	0	7	0	3	0	0	0	0	0	0	0	0	23	5	21	67	13	37	22	7	0	4	1	0	0	7	2	9	11	0	10	0	1	2	0	0	0	0	0	4	0	2
Otu0587	279	2	0	1	0	0	1	0	1	0	1	0	1	1	1	13	0	0	1	18	9	22	29	41	34	9	22	12	0	0	0	0	0	0	0	0	0	0	0	0	0	0	0	0	0	0	0	0	0
Otu0584	279	0	0	0	0	0	0	0	0	0	0	0	0	0	0	0	0	0	0	0	0	0	1	0	2	0	0	0	0	1	2	0	0	0	1	8	9	1	21	10	38	4	1	16	38	5	16	14	20
Otu0585	279	0	0	0	0	0	0	0	0	0	0	0	0	0	0	0	0	0	0	0	0	0	0	0	0	0	0	0	0	1	0	4	2	0	0	0	0	4	19	16	53	10	2	20	29	7	17	4	23
Otu0588	278	0	0	0	0	0	0	0	0	0	0	0	0	0	0	0	0	0	0	0	0	0	0	0	0	0	0	0	0	0	0	0	0	0	0	0	0	0	0	0	0	0	0	0	0	0	0	0	0
Otu0589	277	0	0	0	0	0	0	0	0	0	0	0	0	0	0	0	0	0	0	0	0	0	0	0	0	0	0	0	0	4	0	0	12	0	15	0	0	0	0	0	0	0	0	0	0	0	0	0	246
Otu0590	276	0	0	0	0	2	1	1	2	0	0	5	2	1	1	0	2	0	5	2	2	11	19	5	12	11	11	4	0	0	1	0	0	0	0	4	1	1	0	0	2	0	0	0	0	0	0	0	0
Otu0591	276	0	0	0	0	0	0	0	0	0	0	0	0	0	0	0	0	0	0	0	0	0	0	1	0	0	0	0	13	6	5	12	16	1	17	31	40	26	12	6	18	8	4	6	12	2	6	2	10
Otu0593	275	0	0	0	0	0	0	0	1	0	1	0	0	0	0	2	0	0	1	3	0	2	3	12	8	4	2	0	4	2	13	5	6	2	9	7	16	16	7	7	13	6	0	2	3	2	12	4	6
Otu0592	275	0	0	0	0	0	0	0	0	0	0	0	0	0	0	0	0	0	0	0	0	0	0	0	0	0	0	0	11	0	5	13	12	2	14	29	74	7	10	9	0	0	0	13	13	0	0	0	0
Otu0594	272	0	1	0	1	0	0	0	6	0	1	0	0	1	1	6	0	0	6	45	4	13	16	15	11	13	14	8	1	0	0	0	3	0	0	8	1	1	0	0	0	0	0	0	0	0	0	0	1
Otu0595	270	40	26	0	3	0	0	0	150	1	1	2	1	42	0	3	0	0	0	0	0	0	0	0	1	0	0	0	0	0	0	0	0	0	0	0	0	0	0	0	0	0	0	0	0	0	0	0	0
Otu0596	270	0	0	0	1	0	0	0	1	0	0	0	1	0	1	0	0	0	0	1	1	2	4	8	8	1	0	0	2	4	3	3	3	0	2	3	23	3	0	0	0	0	0	0	0	0	0	0	0
Otu0598	267	12	5	2	16	7	10	3	38	6	38	38	34	5	0	0	0	0	0	4	0	7	1	8	29	0	3	0	0	0	0	0	0	0	0	0	0	0	0	0	0	1	0	0	0	0	0	0	0
Otu0597	267	0	0	0	0	0	0	0	0	0	0	0	0	0	0	0	0	0	0	0	0	0	0	0	0	0	0	0	12	6	33	32	30	3	49	40	45	13	0	0	0	0	0	0	0	0	0	0	0
Otu0599	266	0	0	0	0	0	0	0	0	0	0	0	0	0	0	7	0	0	0	0	0	2	2	2	3	3	1	3	0	0	0	0	0	0	1	5	3	0	6	1	40	1	0	16	16	2	2	0	15
Otu0600	265	0	0	0	0	0	0	0	0	0	0	0	0	0	0	0	0	0	0	0	0	0	0	0	0	0	0	0	0	4	3	2	0	0	2	10	7	2	22	13	54	3	1	16	20	15	10	2	10
Otu0601	263	0	4	2	2	0	0	0	0	0	4	0	0	15	0	10	3	0	0	1	4	6	11	2	21	4	6	4	4	0	0	0	0	0	0	0	0	0	0	0	0	0	0	0	0	0	0	0	0
Otu0602	260	0	0	0	0	0	0	0	0	0	0	0	0	0	0	0	0	0	0	0	0	0	0	0	0	1	0	0	23	4	16	31	36	5	33	21	63	21	0	0	2	0	0	0	0	0	0	0	1
Otu0603	259	0	0	0	2	0	0	0	1	0	0	0	0	0	2	6	0	0	0	0	0	0	0	1	3	0	0	5	0	0	0	0	0	0	0	0	0	0	0	0	0	0	0	0	0	0	0	0	0
Otu0605	259	0	0	0	0	0	0	0	0	0	0	0	0	0	0	0	0	0	0	0	0	0	0	0	0	0	0	0	15	9	30	40	20	3	46	32	50	14	0	0	0	0	0	0	0	0	0	0	0
Otu0604	259	0	0	0	0	0	0	0	0	0	0	0	0	0	0	0	0	2	0	0	0	0	0	0	0	0	0	0	9	2	0	13	8	1	5	13	12	6	20	4	36	5	1	5	20	5	4	0	4
Otu0606	258	10	10	5	10	6	1	6	34	2	2	4	9	12	0	0	0	0	0	1	3	2	2	1	0	1	0	0	0	0	0	0	1	0	0	0	0	0	0	0	0	0	0	0	0	0	0	0	0
Otu0607	258	0	0	0	0	0	0	0	0	0	0	0	0	0	0	0	0	0	0	0	0	0	0	0	0	1	0	0	3	3	0	6	6	7	7	33	70	26	6	7	10	9	1	13	5	4	5	0	2
Otu0609	257	15	0	11	6	1	3	0	8	0	12	6	5	4	0	0	0	0	0	0	0	0	0	0	0	0	0	0	1	0	0	10	1	0	3	2	8	8	3	2	19	6	3	22	5	5	1	3	1
Otu0608	257	0	1	10	0	3	4	0	22	0	0	1	0	1	2	12	0	10	0	5	0	19	21	3	3	1	20	5	0	0	0	0	1	0	0	1	1	0	0	0	0	0	0	2	0	0	0	0	0
Otu0610	256	0	0	0	0	0	0	0	0	0	0	0	0	0	0	0	0	0	0	0	0	0	0	0	0	0	0	0	0	0	0	0	0	0	9	2	0	6	18	0	56	5	3	18	18	10	19	19	24
Otu0611	254	0	0	4	2	1	1	0	2	0	0	2	1	2	0	7	0	0	1	12	12	17	19	16	25	18	14	11	4	3	0	5	2	1	6	8	17	2	1	0	2	1	0	1	5	0	0	2	0
Otu0612	253	0	0	0	0	0	0	0	0	0	0	0	0	0	0	0	0	0	0	0	0	0	0	0	0	0	2	1	0	1	0	0	0	0	2	3	0	0	0	0	1	0	0	0	7	0	0	0	0
Otu0613	251	2	0	0	3	0	0	2	5	1	2	0	2	7	0	6	0	1	0	7	0	6	37	20	29	30	0	6	0	0	1	0	0	0	1	3	0	0	3	0	1	0	0	0	0	0	0	0	5
Otu0614	251	1	2	9	7	0	0	2	1	0	35	2	3	2	0	6	0	0	0	4	6	10	6	0	9	4	10	3	0	0	0	0	0	0	0	0	0	0	0	0	0	0	0	0	0	0	0	0	0
Otu0615	250	0	0	1	0	1	0	0	9	0	3	0	0	0	0	9	0	0	4	21	7	61	10	25	10	1	21	33	0	0	0	0	0	0	0	0	0	0	0	0	0	0	0	1	0	0	0	0	0
Otu0616	247	0	0	0	0	0	0	0	2	0	0	0	0	1	2	5	0	0	0	19	0	20	12	32	46	15	15	0	0	0	0	0	0	0	0	0	0	0	0	0	0	0	0	0	0	0	0	0	0
Otu0617	246	4	2	4	4	1	2	0	31	4	3	3	2	6	0	8	0	0	4	1	3	4	7	0	1	6	4	4	0	0	0	0	0	0	0	0	4	0	0	0	0	0	0	0	0	0	0	0	0
Otu0619	245	0	0	0	0	0	0	0	0	0	0	0	0	0	0	0	0	0	0	0	0	0	0	0	0	0	0	0	17	14	16	30	33	0	23	24	71	15	0	0	0	0	0	0	0	0	0	0	0
Otu0618	245	0	0	0	0	0	0	0	0	0	0	1	0	0	0	0	0	0	0	0	0	1	0	0	1	0	0	0	0	0	0	0	0	0	0	0	0	0	0	0	0	0	0	0	0	0	0	0	0
Otu0620	245	0	0	1	0	0	0	2	0	0	0	0	0	0	0	0	0	0	0	0	0	1	0	0	0	0	0	0	0	0	0	0	0	0	0	0	0	0	0	0	0	0	0	0	0	0	0	0	0
Otu0621	244	0	0	0	0	0	0	0	0	0	0	0	0	0	0	0	0	0	0	0	0	0	0	0	0	0	0	0	12	6	3	12	4	0	2	27	61	26	1	0	1	0	0	0	0	0	0	0	0
Otu0622	241	0	0	0	0	1	1	0	0	0	0	0	0	0	0	0	0	0	0	2	0	1	0	2	3	1	3	0	0	0	0	0	0	0	0	0	0	0	0	0	0	0	0	0	0	0	0	0	0
Otu0623	240	4	1	2	6	2	1	1	32	2	4	1	4	5	0	1	0	0	0	0	0	0	1	0	1	0	0	0	0	0	0	0	0	0	0	0	0	0	0	0	0	0	0	0	0	0	0	0	0
Otu0624	238	0	0	0	0	0	0	0	0	0	0	0	0	0	0	0	0	0	0	0	0	0	0	0	0	0	0	0	3	2	8	10	10	1	9	40	27	11	0	0	2	0	1	0	0	0	0	0	2
Otu0625	233	0	0	0	0	0	0	0	0	0	0	0	0	0	0	0	0	0	0	0	0	0	0	0	0	0	0	0	0	0	0	0	0	0	0	0	0	0	0	0	0	0	0	0	0	0	0	0	0
Otu0626	231	0	0	0	0	0	0	0	3	0	0	0	0	0	0	1	0	0	0	2	5	12	2	170	5	10	1	0	0	0	0	0	0	0	0	0	0	0	0	0	0	0	0	0	0	0	0	0	0
Otu0628	229	4	3	2	3	2	0	1	28	11	5	4	4	4	0	2	0	0	0	3	3	1	4	4	9	0	2	2	0	0	0	1	1	0	0	3	0	0	0	0	0	0	0	0	0	0	0	0	0
Otu0627	229	3	2	0	2	0	0	0	0	1	1	1	3	4	0	1	0	0	0	1	0	0	3	1	7	5	6	1	0	0	0	0	0	0	2	0	5	0	0	1	0	0	0	0	0	0	0	0	0
Otu0629	228	0	0	1	0	0	0	0	7	0	0	0	0	0	2	7	0	0	0	11	5	16	27	11	23	5	4	7	0	0	0	0	0	0	0	0	0	0	0	0	3	1	0	1	0	0	0	0	0
Otu0630	226	0	1	6	6	0	0	0	1	0	0	0	0	0	0	0	0	0	0	2	0	0	0	1	0	0	1	0	9	5	9	4	6	0	9	18	31	11	0	6	0	0	0	1	4	0	2	0	0
Otu0632	226	0	0	0	0	0	2	2	0	5	0	0	0	0	0	0	0	0	0	0	0	2	0	3	3	2	2	0	1	0	30	0	67	0	0	11	5	21	0	0	1	0	0	1	0	0	0	0	0
Otu0631	226	0	0	0	0	0	0	1	2	0	0	0	0	0	0	1	0	0	0	1	0	2	8	8	4	0	1	0	0	0	0	0	0	0	0	0	0	0	0	0	0	0	0	0	0	0	0	0	0
Otu0633	224	0	0	0	0	0	0	0	0	0	0	0	0	0	0	1	0	0	0	0	0	1	0	0	0	0	0	0	0	2	0	7	4	3	3	3	5	0	0	0	0	0	0	0	0	0	0	0	0
Otu0634	223	0	0	0	0	0	0	0	0	0	0	0	0	0	0	0	0	0	0	0	0	0	0	0	0	0	0	0	2	1	1	0	0	0	1	4	5	2	0	0	5	0	0	0	0	0	0	0	0
Otu0635	222	0	0	0	0	0	0	0	0	0	0	0	0	0	0	0	0	0	0	0	0	0	0	0	0	0	0	0	11	3	0	3	0	0	1	5	17	1	2	0	3	0	0	1	2	0	0	0	1
Otu0636	219	0	4	0	1	1	0	0	30	0	0	0	0	1	2	24	0	0	2	8	3	20	32	10	46	6	10	18	0	0	0	0	0	0	0	0	0	0	0	0	0	0	0	0	0	0	0	0	0
Otu0637	218	0	0	0	0	0	0	0	0	0	0	0	0	0	0	0	0	0	0	0	0	0	0	0	0	0	0	0	8	3	0	12	7	0	7	4	6	6	17	1	10	9	0	21	15	8	18	5	28
Otu0638	217	0	0	0	0	0	0	0	0	0	0	0	0	0	0	0	0	0	0	0	0	0	0	0	0	0	0	0	0	0	0	1	0	0	4	2	0	0	23	9	39	12	2	18	31	7	14	10	14
Otu0641	216	0	1	1	1	0	0	0	0	0	5	0	0	0	1	0	0	0	0	6	3	24	31	30	67	17	21	1	0	0	0	0	0	0	0	0	4	3	0	0	0	0	0	0	0	0	0	0	0
Otu0639	216	0	0	0	0	0	0	0	0	0	0	0	0	0	0	0	0	0	0	0	0	0	0	0	0	0	0	0	15	10	4	16	8	0	16	60	47	1	5	0	2	0	0	2	0	2	3	0	1
Otu0640	216	0	0	0	0	0	0	0	0	0	0	0	0	0	0	0	0	0	0	0	0	0	0	0	0	0	0	0	3	0	0	0	0	0	0	4	2	0	19	1	1	0	0	0	15	0	12	3	0
Otu0642	215	0	0	0	0	0	0	0	0	0	0	0	0	0	0	0	0	0	0	0	0	0	0	0	0	0	0	0	0	0	0	0	0	0	4	0	0	0	2	0	1	2	0	0	0	0	0	0	0
Otu0644	214	15	13	5	17	1	1	0	22	4	6	4	4	8	0	0	0	1	0	0	0	0	0	0	0	0	0	0	3	2	9	0	0	0	0	11	7	4	8	2	26	1	0	9	0	3	6	0	15
Otu0643	214	0	0	0	0	0	0	0	0	0	0	0	0	0	0	0	0	0	0	0	0	0	0	0	0	0	0	0	0	3	0	0	0	0	0	0	0	0	0	0	0	0	0	0	0	0	0	0	0
Otu0645	212	0	0	0	0	0	0	3	5	0	0	6	0	0	0	0	0	0	0	1	0	2	2	2	4	1	0	1	0	0	0	0	0	0	0	0	3	0	0	0	1	0	0	1	0	0	0	0	0
Otu0646	209	0	0	0	0	0	0	0	2	0	0	0	0	0	0	20	0	0	0	7	0	27	22	17	9	3	11	9	0	0	0	0	0	0	0	0	0	0	2	0	5	0	0	2	4	0	0	0	6
Otu0647	208	0	0	0	0	0	0	0	0	0	0	0	0	0	0	1	0	0	0	0	0	1	0	0	0	1	0	0	0	0	0	2	2	0	2	0	0	0	0	2	5	1	0	3	5	3	1	0	3
Otu0648	207	1	0	1	2	2	2	0	29	1	6	0	1	4	0	0	0	0	0	0	0	0	1	0	3	0	0	3	0	2	0	0	0	0	0	0	0	0	0	0	0	0	0	0	0	0	0	0	0
Otu0649	204	4	2	0	9	1	3	0	23	3	3	1	0	3	0	15	0	0	0	3	4	24	11	16	24	8	3	14	0	0	0	0	0	0	0	0	0	0	0	0	0	0	0	0	0	0	0	0	0
Otu0650	203	0	0	0	0	0	0	0	0	0	0	0	0	0	0	0	0	0	0	0	0	0	0	0	0	0	0	0	0	0	0	0	0	0	0	0	0	0	0	0	0	0	0	0	0	0	0	0	0
Otu0652	200	1	1	0	0	3	4	0	50	1	9	14	2	4	0	0	0	0	0	0	4	0	0	0	1	0	1	0	0	0	0	1	0	0	0	0	1	0	8	8	18	6	0	10	5	4	0	2	11
Otu0651	200	0	0	0	0	0	0	0	0	0	0	0	0	0	0	0	0	0	0	0	0	0	0	0	0	0	0	0	14	11	1	5	7	3	11	30	24	10	11	2	20	0	2	6	20	0	3	3	4
Otu0653	200	0	0	1	0	0	0	0	0	0	0	0	0	0	0	1	0	0	0	0	0	2	1	1	1	0	0	3	0	0	0	0	0	0	0	0	0	0	0	0	0	0	0	0	0	0	0	0	0
Otu0654	199	0	0	0	0	0	0	0	5	0	0	0	0	0	0	0	0	0	0	0	0	0	0	0	1	0	0	0	12	2	4	5	5	2	8	12	17	5	16	11	29	3	2	24	6	4	4	1	4
Otu0655	196	0	0	0	0	0	0	0	0	0	0	0	0	0	0	0	0	0	0	0	0	0	0	0	0	0	0	0	8	5	12	17	15	1	19	25	36	25	7	7	1	0	0	1	1	0	0	1	3
Otu0657	195	0	2	1	2	9	1	0	8	0	6	1	0	9	1	11	1	0	2	7	0	11	12	2	11	1	9	2	0	0	0	0	0	0	0	0	0	0	0	0	0	0	0	0	0	0	0	0	0
Otu0656	195	0	0	0	0	0	0	0	0	0	0	0	0	0	0	0	0	0	0	0	0	0	1	0	0	0	0	0	0	0	0	0	0	0	0	0	1	0	0	0	0	0	0	0	0	0	0	0	0
Otu0658	195	0	1	0	0	0	0	0	1	0	0	0	0	1	0	1	0	0	0	0	0	1	0	0	0	1	0	0	0	0	0	0	0	0	0	1	0	0	0	0	0	0	0	0	0	0	0	0	0
Otu0659	194	0	0	0	0	1	0	0	0	0	0	0	0	0	0	0	0	0	0	23	4	0	10	19	57	5	13	0	0	0	0	0	0	0	0	0	0	0	1	0	0	0	0	0	0	0	0	0	0
Otu0660	193	0	0	0	0	0	0	0	0	0	0	0	0	0	0	0	0	0	0	0	0	0	0	0	0	0	0	0	19	7	2	10	29	0	17	16	35	35	2	1	3	3	0	3	0	1	0	0	1
Otu0661	188	0	0	0	0	0	0	0	3	0	0	0	0	0	0	0	0	0	0	0	0	0	0	0	0	0	0	0	0	0	0	0	0	0	0	0	0	0	0	0	0	0	0	0	0	0	0	0	0
Otu0662	187	0	0	0	0	0	0	0	8	0	0	0	0	0	0	1	0	0	0	0	0	0	0	0	0	0	0	0	0	0	0	0	0	0	0	0	0	0	0	0	0	0	0	0	0	0	0	0	0
Otu0663	185	3	1	3	1	4	1	0	14	1	1	4	4	10	0	34	0	1	2	2	1	9	16	5	14	4	12	38	0	0	0	0	0	0	0	0	0	0	0	0	0	0	0	0	0	0	0	0	0
Otu0664	184	0	0	0	1	0	0	0	3	0	0	0	0	0	0	0	0	0	0	0	0	0	0	0	0	0	0	0	3	3	6	10	2	3	6	12	11	27	0	0	0	0	0	0	0	0	0	0	0
Otu0665	182	4	0	8	10	9	1	2	12	4	10	6	6	2	0	14	0	1	0	15	15	14	6	4	11	3	1	23	0	0	0	0	0	0	0	0	0	0	0	0	0	0	0	0	0	0	0	0	0
Otu0666	182	3	32	0	4	0	0	0	7	0	2	8	10	18	0	2	0	0	0	0	0	2	0	0	0	0	0	0	5	6	3	1	4	2	4	14	35	0	0	0	0	0	0	0	0	0	0	0	0
Otu0668	181	0	0	0	0	0	0	2	14	0	0	1	0	1	7	51	0	1	0	5	1	12	4	15	15	4	5	42	0	0	0	0	0	0	0	0	0	0	0	0	0	0	0	0	0	0	0	0	0
Otu0667	181	0	0	0	0	0	0	0	0	0	0	0	0	0	0	0	0	0	0	0	0	0	0	1	0	0	0	0	5	2	2	11	4	1	7	6	4	7	7	5	26	2	1	6	19	10	13	0	10
Otu0670	180	1	3	1	0	0	0	0	0	0	0	0	0	0	0	0	0	0	0	10	4	6	11	33	31	7	15	0	0	0	0	0	0	0	0	0	0	0	0	0	0	0	0	0	0	0	0	0	0
Otu0669	180	0	0	0	0	0	0	0	0	0	0	0	0	0	0	0	0	0	0	0	0	0	0	0	0	0	0	0	22	15	6	8	9	0	4	15	53	40	0	0	0	0	0	0	0	0	0	0	0
Otu0672	179	4	1	3	10	1	1	0	30	1	6	7	5	2	0	1	0	0	0	1	0	0	2	0	0	1	0	0	0	0	0	0	0	0	0	0	0	0	0	0	0	0	0	0	0	0	0	0	0
Otu0671	179	3	4	23	21	4	0	0	4	4	2	7	4	11	0	1	0	0	0	0	0	0	1	0	7	0	1	0	0	0	0	0	0	0	0	0	0	0	0	0	0	0	0	0	0	0	0	0	0
Otu0673	178	0	0	0	0	0	0	0	0	0	0	0	0	0	0	0	0	0	0	0	0	0	0	0	0	0	0	0	11	5	32	17	17	5	30	16	27	18	0	0	0	0	0	0	0	0	0	0	0
Otu0676	177	8	1	15	2	12	1	5	25	1	12	15	5	9	0	0	0	0	0	0	9	0	12	35	2	0	5	0	0	0	0	0	0	0	0	0	0	0	0	0	0	0	0	0	0	0	0	0	0
Otu0674	177	3	0	0	0	0	0	0	10	0	0	0	0	0	0	2	0	0	1	19	14	23	25	14	43	2	12	1	0	0	0	0	0	0	0	0	0	0	0	0	0	0	0	0	0	0	0	0	0
Otu0677	177	1	0	1	0	0	0	1	27	0	2	1	7	3	0	0	0	0	0	0	0	0	0	2	0	0	0	0	0	1	0	4	3	0	2	6	1	0	0	0	0	0	0	0	0	0	0	0	0
Otu0675	177	0	0	0	0	0	0	0	0	0	0	1	0	0	0	2	0	0	0	0	0	0	0	1	3	0	1	0	5	3	3	12	8	2	1	16	24	12	3	0	14	1	0	1	6	3	0	0	2
Otu0679	176	8	2	1	2	9	11	5	90	8	6	13	6	3	0	3	0	0	0	1	0	0	0	0	2	0	0	1	0	0	0	0	0	0	0	0	0	0	0	0	0	0	0	0	0	0	0	0	0
Otu0678	176	0	0	0	0	0	0	0	0	0	0	0	0	0	0	0	0	0	0	0	0	0	0	0	0	0	0	0	0	1	4	7	7	0	14	13	19	2	0	0	0	0	0	0	0	0	1	1	0
Otu0680	175	0	0	0	0	0	0	0	0	0	0	0	0	0	0	0	0	0	0	0	0	0	0	0	1	0	0	0	0	0	0	0	0	0	0	0	0	0	0	0	0	0	0	0	0	0	0	0	0
Otu0681	174	0	0	0	0	0	0	0	0	0	0	0	0	0	0	0	0	0	0	0	0	0	0	0	0	0	0	1	1	0	0	1	0	0	0	9	0	0	10	4	34	2	0	13	23	1	8	1	6
Otu0682	174	0	0	0	0	0	0	0	0	0	0	0	0	0	0	0	0	0	0	0	0	0	0	0	0	0	0	0	0	0	0	3	1	0	0	6	1	1	4	2	8	0	0	4	2	0	2	0	3
Otu0683	173	3	0	2	0	2	0	1	1	1	0	0	3	1	1	12	0	0	0	10	1	5	1	8	8	8	10	12	0	0	1	3	0	0	0	3	0	0	0	0	0	0	0	0	0	0	0	1	0
Otu0684	172	11	4	0	6	4	8	5	29	8	10	7	8	9	3	3	0	0	0	2	3	7	5	4	10	8	5	0	0	0	0	0	0	0	0	0	0	0	0	0	0	0	0	0	0	0	0	0	0
Otu0686	172	0	0	0	0	0	0	0	0	0	2	0	0	0	0	0	0	0	0	0	0	0	0	0	0	0	0	0	8	12	14	17	13	0	36	29	35	6	0	0	0	0	0	0	0	0	0	0	0
Otu0685	172	0	0	0	0	0	0	0	0	0	0	0	0	0	0	0	0	0	0	0	0	0	0	0	0	0	0	0	2	1	1	0	2	0	1	5	2	0	12	6	39	0	1	17	11	16	12	0	19
Otu0687	171	0	1	0	0	0	0	0	0	0	1	0	0	0	0	0	0	0	0	0	0	0	0	0	0	0	0	0	0	0	0	0	0	0	0	0	0	0	0	0	0	0	0	0	0	0	0	0	0
Otu0688	171	0	0	0	0	0	0	0	0	0	0	3	1	0	0	0	0	0	0	0	0	0	0	0	0	0	0	0	0	0	0	0	0	0	0	0	0	0	0	0	0	0	0	0	0	0	0	0	0
Otu0690	170	0	0	0	0	0	0	0	0	0	0	0	0	0	0	0	0	0	0	0	0	0	0	0	0	0	0	0	3	1	0	1	4	2	4	6	13	6	2	2	16	0	0	14	16	8	22	2	17
Otu0689	170	0	0	0	0	0	0	0	1	0	0	0	0	0	0	2	0	0	0	6	6	9	8	36	73	13	3	0	0	0	0	0	0	0	0	0	0	0	0	0	0	0	0	0	0	0	0	0	0
Otu0691	169	3	0	1	4	0	1	0	4	0	0	0	0	0	0	0	0	0	1	14	15	10	9	16	71	9	10	1	0	0	0	0	0	0	0	0	0	0	0	0	0	0	0	0	0	0	0	0	0
Otu0693	168	0	2	0	4	0	0	0	11	0	4	1	0	4	0	0	0	1	0	3	0	0	1	0	1	0	1	0	12	4	2	7	7	2	6	6	32	10	0	0	1	0	0	0	0	0	0	0	2
Otu0692	168	0	0	0	0	0	0	0	0	0	0	0	0	0	0	3	0	0	0	3	0	6	0	0	15	4	3	0	0	0	0	0	0	0	0	0	0	0	0	0	0	0	0	0	0	0	0	0	0
Otu0694	168	0	0	0	0	0	0	0	0	0	0	0	0	0	0	12	0	0	0	0	0	6	11	13	12	14	6	13	0	0	0	0	0	0	0	1	3	0	0	0	0	0	0	0	0	0	0	0	0
Otu0696	167	16	1	3	9	5	4	0	27	9	20	27	13	8	0	0	0	0	0	0	0	1	0	1	0	0	1	2	0	0	0	0	0	0	0	0	0	0	0	0	0	0	0	0	0	0	0	0	0
Otu0695	167	2	0	0	0	0	2	1	1	0	3	1	0	0	1	20	3	30	5	7	42	5	10	0	12	4	1	11	0	0	0	0	0	0	0	0	0	0	1	0	0	0	0	1	2	0	0	0	1
Otu0697	167	1	0	0	0	0	0	0	0	0	0	0	1	0	0	0	0	0	0	0	0	0	2	0	3	1	0	0	0	0	0	0	1	3	0	1	2	0	0	0	0	0	0	0	0	0	0	0	0
Otu0698	166	0	0	0	0	0	0	0	12	0	0	0	0	0	0	0	0	0	0	0	2	0	3	0	1	0	0	0	0	0	0	0	0	0	0	0	0	0	0	0	0	0	0	0	0	0	0	0	0
Otu0699	165	1	1	2	4	0	0	2	16	0	3	5	3	0	1	6	0	0	0	10	7	12	7	10	4	4	9	2	1	0	6	0	2	0	4	0	7	2	0	0	0	2	0	2	0	0	0	0	1
Otu0700	164	0	0	0	0	0	0	0	2	0	0	0	0	0	0	0	0	0	0	0	0	0	1	3	0	0	0	0	0	1	0	0	0	0	0	16	29	0	5	2	11	0	3	5	1	5	3	0	4
Otu0702	164	0	0	0	0	0	0	0	0	0	0	0	0	0	0	0	0	0	0	0	0	1	0	0	0	0	0	0	0	1	11	15	2	6	11	19	35	0	1	0	2	0	0	3	0	0	5	0	3
Otu0701	164	0	0	0	0	0	0	0	0	0	0	0	0	0	0	0	0	0	0	0	0	0	0	1	0	0	0	0	4	1	14	3	4	1	5	5	4	6	0	0	0	0	0	0	0	0	1	0	0
Otu0703	163	0	0	0	0	0	0	0	0	0	0	0	0	0	0	0	0	0	0	0	0	0	0	0	0	0	0	0	1	0	0	0	0	0	0	1	10	1	1	0	6	0	0	1	2	0	0	0	3
Otu0704	163	0	0	0	0	0	0	0	0	0	0	0	0	0	0	0	0	0	0	0	0	0	0	0	2	1	0	0	0	0	0	0	0	0	0	0	0	1	0	0	1	0	0	0	1	0	0	0	1
Otu0706	161	0	0	2	0	0	0	0	0	0	0	0	0	0	1	5	0	0	2	3	0	0	2	4	2	4	2	5	0	0	0	0	0	0	0	0	0	0	0	0	0	0	0	0	0	0	0	0	0
Otu0705	161	0	1	0	2	2	0	3	15	4	5	1	3	4	0	12	3	1	1	3	1	14	13	2	7	5	2	11	0	0	0	0	0	0	0	0	0	0	0	0	0	0	0	0	0	0	0	0	0
Otu0707	160	0	0	1	1	0	0	0	0	0	0	1	1	0	0	1	1	0	0	0	1	4	6	11	3	0	2	1	2	0	0	0	1	0	0	2	8	0	0	2	2	0	0	1	3	0	0	0	1
Otu0710	159	9	3	2	10	6	7	0	11	2	11	8	14	6	0	1	0	0	0	5	7	5	4	11	15	11	7	0	0	0	0	0	0	0	0	0	0	0	0	0	0	0	0	0	0	0	0	0	0
Otu0708	159	4	4	1	3	0	0	1	27	0	0	0	2	2	0	2	0	0	0	4	0	4	0	3	0	0	1	0	0	0	0	0	0	0	0	0	0	0	0	0	0	0	0	0	0	0	0	0	0
Otu0709	159	0	0	0	0	0	0	0	0	0	0	0	0	0	0	0	0	0	0	0	0	0	0	0	0	0	0	0	0	0	0	0	0	0	0	0	0	0	0	0	0	0	0	0	1	0	0	0	0
Otu0712	158	0	0	0	0	1	1	0	5	0	0	1	1	10	2	6	5	0	1	1	0	0	1	0	1	0	0	4	0	0	0	0	1	0	0	1	2	1	0	0	0	0	0	0	0	0	0	0	0
Otu0711	158	0	0	0	0	0	1	0	0	0	0	0	0	2	0	8	0	0	7	6	9	35	20	7	31	4	11	6	0	1	1	0	0	0	1	0	1	0	0	0	0	0	0	0	0	0	0	0	0
Otu0713	158	0	0	0	0	0	0	0	0	0	0	0	0	0	0	0	3	0	0	5	0	0	1	0	1	0	7	3	2	0	0	1	0	1	4	4	11	6	5	2	3	1	0	1	2	0	0	0	0
Otu0714	157	1	4	0	0	1	3	3	7	1	1	0	1	0	0	13	1	0	5	0	0	18	11	4	9	0	0	9	0	0	0	0	0	0	0	0	0	0	0	0	1	0	0	0	0	0	0	0	0
Otu0715	157	0	0	0	0	0	0	0	0	0	0	0	0	0	0	0	0	0	0	0	0	0	0	0	0	0	0	0	0	0	0	0	0	0	0	0	0	0	0	0	0	0	0	0	0	0	0	0	0
Otu0717	156	15	10	1	0	0	0	2	14	2	0	1	1	15	0	2	0	0	1	3	0	5	11	1	20	12	5	7	0	0	0	0	0	0	0	0	0	0	0	0	0	0	0	0	0	0	0	0	0
Otu0716	156	5	1	2	4	3	1	5	14	0	11	9	6	1	0	3	0	0	0	3	8	8	6	16	10	7	8	5	0	0	0	0	0	0	0	0	0	0	0	0	0	0	0	0	0	0	0	0	0
Otu0718	156	0	0	0	0	0	0	0	0	0	0	0	0	0	0	0	0	0	0	0	0	0	0	0	0	0	0	0	15	12	8	16	3	0	5	20	55	21	0	0	0	0	0	0	0	0	0	0	0
Otu0719	156	0	0	0	1	2	0	0	4	0	1	0	0	1	0	0	0	0	0	0	0	6	1	0	0	0	4	0	0	0	0	0	0	0	0	0	0	0	1	0	2	0	0	0	0	0	0	0	0
Otu0720	154	0	0	0	0	0	0	0	0	0	0	0	0	0	0	0	0	0	0	0	0	0	0	0	0	0	0	0	0	0	0	8	1	1	6	3	4	1	0	0	0	0	0	0	0	0	3	0	0
Otu0721	153	0	0	0	0	0	0	0	0	0	0	0	0	0	0	0	0	0	0	0	0	0	0	0	0	0	0	0	0	3	0	1	4	0	5	12	24	3	0	0	0	0	0	0	0	0	0	0	0
Otu0722	152	0	0	0	0	0	0	0	3	0	0	0	0	0	0	2	1	0	0	37	3	11	3	3	47	3	4	4	0	0	0	0	0	0	0	0	0	0	0	0	0	0	0	0	0	0	0	0	0
Otu0723	151	0	0	0	0	0	0	0	0	0	0	0	0	0	0	0	0	0	0	0	1	0	0	0	0	0	0	0	12	8	2	14	12	4	19	18	32	29	0	0	0	0	0	0	0	0	0	0	0
Otu0724	151	0	0	0	0	0	0	0	0	0	0	0	0	0	0	0	0	0	0	0	0	0	0	0	0	0	0	0	0	0	2	8	3	0	5	0	1	1	16	7	2	4	1	21	9	12	5	5	0
Otu0725	151	0	0	0	0	0	0	0	6	0	0	0	0	0	0	0	0	0	0	0	0	0	0	1	0	0	0	0	0	0	0	0	0	0	0	0	0	0	0	0	0	0	0	0	0	0	0	0	0
Otu0726	150	0	0	0	0	0	0	0	6	0	0	1	0	0	0	2	0	0	0	18	12	13	12	12	15	6	19	0	0	1	0	0	0	0	0	3	6	0	0	0	0	0	0	0	0	0	0	0	0
Otu0727	149	0	0	0	0	0	0	0	0	0	0	0	0	0	0	0	0	0	0	1	0	0	0	0	0	0	0	0	1	3	17	28	13	4	24	16	24	10	0	0	1	0	0	0	0	0	0	0	0
Otu0728	148	0	6	0	0	0	0	0	10	1	0	0	1	0	0	2	1	0	0	3	0	21	12	12	38	9	3	10	0	0	0	0	0	0	0	0	0	0	0	0	0	0	0	0	0	0	0	0	0
Otu0729	148	0	0	0	0	0	0	0	0	0	0	0	0	0	0	3	0	0	0	3	0	0	0	1	14	0	0	0	0	0	0	0	0	0	0	0	0	0	0	0	0	0	0	0	0	0	0	0	0
Otu0730	147	3	0	3	1	3	3	0	14	5	6	2	4	6	0	0	0	0	2	8	0	2	2	9	11	8	1	6	0	0	0	0	0	0	0	0	0	0	0	0	0	0	0	0	0	0	0	0	0
Otu0731	147	0	0	0	0	0	0	0	0	0	0	0	0	0	0	0	0	0	0	0	0	0	1	0	0	0	0	0	9	5	9	10	4	3	7	24	39	20	4	0	2	0	0	2	2	0	1	0	0
Otu0733	147	0	0	0	0	0	0	0	0	0	0	0	0	0	0	0	0	0	0	0	0	0	0	0	0	0	0	0	7	3	8	13	10	0	11	8	19	8	1	3	7	0	1	7	5	1	8	0	10
Otu0732	147	0	0	0	0	0	0	0	1	0	0	0	0	0	0	0	0	0	0	0	0	0	0	0	0	0	0	0	0	1	1	1	0	0	4	2	7	4	1	0	11	0	1	0	0	0	0	0	0
Otu0735	146	0	0	0	0	0	0	0	0	0	0	0	0	0	1	0	1	0	0	4	3	19	16	39	29	3	11	2	0	0	0	0	0	0	0	0	0	0	0	0	0	0	0	0	0	0	0	0	0
Otu0734	146	0	0	0	0	0	0	0	0	0	0	0	0	0	0	0	0	0	0	0	0	0	0	0	0	0	0	0	9	1	8	7	21	12	10	13	23	11	2	2	2	0	1	4	2	5	2	1	2
Otu0736	145	0	0	0	0	0	0	0	0	0	0	0	0	0	0	4	0	0	0	25	0	18	44	18	23	4	8	1	0	0	0	0	0	0	0	0	0	0	0	0	0	0	0	0	0	0	0	0	0
Otu0737	145	0	0	0	0	0	0	1	4	0	0	0	0	0	0	0	0	0	0	6	5	19	17	38	45	3	6	0	0	0	0	0	0	0	0	0	0	0	0	0	0	0	0	0	0	0	0	0	0
Otu0738	144	0	0	0	0	0	0	0	0	0	0	0	0	0	0	0	0	0	0	0	0	0	0	0	0	0	0	0	9	7	0	18	4	0	10	9	16	11	5	0	13	2	0	6	10	0	7	0	0
Otu0739	143	0	0	0	0	0	0	0	0	0	0	0	0	0	0	0	0	0	0	0	0	0	0	0	0	0	0	0	1	0	1	0	0	0	1	4	3	4	8	4	25	6	2	10	11	6	5	0	16
Otu0740	142	0	0	0	0	0	0	0	0	0	0	0	0	0	0	0	0	0	0	0	0	0	0	0	0	0	0	0	6	11	10	18	4	2	9	14	15	3	2	1	12	1	0	4	5	0	0	0	3
Otu0741	142	0	0	0	0	0	0	0	0	0	0	0	0	0	0	0	0	0	0	0	0	0	0	0	0	0	0	0	8	2	4	12	10	2	6	14	26	10	2	0	5	0	0	2	1	3	0	0	2
Otu0742	141	0	0	0	0	0	0	0	0	0	0	0	0	0	0	0	0	0	0	0	0	0	0	0	0	0	0	0	2	4	26	13	17	6	17	8	32	12	0	0	0	0	0	0	1	0	0	0	0
Otu0743	139	0	0	0	2	1	0	0	0	0	0	0	1	0	0	0	0	0	0	0	0	0	4	0	0	0	2	0	0	5	1	5	3	0	6	7	21	2	4	0	0	0	0	0	0	0	3	0	1
Otu0744	139	0	0	0	0	0	0	0	0	0	0	0	0	0	0	0	0	0	0	0	0	0	1	0	0	0	0	0	0	0	0	0	0	0	0	0	1	0	0	0	0	0	0	0	0	0	0	0	0
Otu0745	138	1	0	0	0	0	0	0	0	0	0	0	0	0	0	8	0	0	3	28	6	31	17	8	13	3	15	5	0	0	0	0	0	0	0	0	0	0	0	0	0	0	0	0	0	0	0	0	0
Otu0746	138	0	0	0	0	0	0	0	0	0	0	0	0	0	0	2	0	0	3	3	0	9	0	44	48	15	11	0	0	0	0	0	0	0	0	0	0	0	0	0	0	0	0	0	0	0	0	0	0
Otu0749	137	1	3	5	1	2	5	6	33	0	8	12	5	5	0	9	0	0	0	1	0	5	7	8	8	4	4	5	0	0	0	0	0	0	0	0	0	0	0	0	0	0	0	0	0	0	0	0	0
Otu0751	137	0	0	0	0	0	0	0	0	0	0	0	0	0	0	0	0	0	0	0	0	0	0	0	0	0	0	0	3	3	3	1	1	0	7	0	5	6	12	0	16	2	0	8	14	2	1	5	4
Otu0747	137	0	0	0	0	0	0	0	0	0	0	0	0	0	0	0	0	0	0	0	0	0	0	0	0	0	0	0	0	0	0	0	0	0	0	0	0	0	0	0	0	0	0	0	0	0	0	0	0
Otu0748	137	0	2	3	2	3	0	0	18	1	9	11	1	2	0	11	2	0	0	2	0	13	13	19	7	1	15	2	0	0	0	0	0	0	0	0	0	0	0	0	0	0	0	0	0	0	0	0	0
Otu0750	137	0	0	0	0	0	0	0	3	0	0	0	0	0	0	0	0	0	1	11	0	12	0	80	0	4	7	0	0	0	0	0	0	0	0	0	0	0	0	0	0	0	0	0	0	0	0	0	0
Otu0753	135	4	1	2	1	1	2	7	49	5	1	1	1	1	2	8	0	0	1	1	0	2	6	12	4	5	10	3	0	0	0	0	0	0	0	0	0	0	0	0	0	0	0	0	0	0	0	0	0
Otu0754	135	0	0	0	0	0	0	0	0	0	0	1	0	0	0	0	0	0	0	0	0	0	0	1	0	0	0	0	3	4	0	1	0	2	1	8	14	9	6	5	19	3	1	13	11	3	7	0	5
Otu0752	135	0	0	0	0	0	0	0	0	0	0	0	0	0	0	7	0	3	0	0	0	0	0	0	0	0	1	3	0	0	0	0	0	0	0	0	0	0	0	0	0	0	0	0	0	0	0	0	0
Otu0755	135	0	0	0	0	0	0	0	0	8	0	0	0	0	0	0	5	1	0	0	0	0	73	0	0	0	0	0	0	0	0	0	0	0	0	0	0	0	0	0	0	0	0	0	0	0	0	0	0
Otu0756	135	0	0	0	0	0	0	0	0	0	0	1	0	0	0	2	0	0	0	1	11	9	17	57	5	8	20	4	0	0	0	0	0	0	0	0	0	0	0	0	0	0	0	0	0	0	0	0	0
Otu0760	133	0	0	0	0	0	0	0	0	0	0	0	0	0	0	0	0	0	0	0	0	0	0	0	0	0	0	0	0	0	3	0	0	0	0	2	4	0	3	1	19	1	0	9	3	0	8	0	8
Otu0757	133	0	0	0	0	0	0	1	10	0	0	0	0	0	0	0	0	0	0	0	5	2	1	0	2	4	0	0	0	0	0	0	0	0	0	0	0	0	0	0	0	0	0	0	0	0	0	0	0
Otu0758	133	0	0	0	0	0	0	0	0	0	0	0	0	0	0	0	0	0	0	0	0	0	0	0	3	0	0	0	0	0	0	0	0	0	0	0	0	0	0	0	0	0	0	0	0	0	0	0	0
Otu0759	133	0	0	1	0	0	1	0	1	0	0	1	0	0	0	0	0	0	0	0	11	17	18	2	4	1	1	0	0	0	0	0	0	0	0	0	0	0	0	0	0	0	0	0	0	0	0	0	0
Otu0763	132	0	0	0	0	0	0	0	0	0	0	0	0	0	0	0	0	0	0	0	0	0	0	0	0	0	0	0	5	8	12	12	13	0	6	16	26	17	0	0	2	0	0	1	3	0	3	1	0
Otu0761	132	0	0	0	0	0	0	0	0	0	0	0	0	0	0	2	0	0	0	0	0	0	0	0	0	0	0	0	2	4	2	4	2	3	6	10	15	9	1	0	4	0	0	2	0	0	0	0	1
Otu0762	132	0	3	0	0	0	0	0	1	0	0	0	0	0	0	0	0	0	0	0	0	0	0	0	0	0	0	0	0	0	0	0	0	0	0	0	0	0	0	0	0	0	0	0	0	0	0	0	0
Otu0764	131	0	0	0	0	0	0	0	0	2	1	0	0	4	1	15	1	6	6	4	0	17	15	7	21	11	14	6	0	0	0	0	0	0	0	0	0	0	0	0	0	0	0	0	0	0	0	0	0
Otu0765	130	1	0	0	1	1	0	0	2	0	0	2	0	0	0	0	0	0	0	0	0	1	0	4	0	0	0	0	0	0	0	0	0	0	0	0	0	0	0	0	0	0	0	0	0	0	0	0	0
Otu0766	130	0	0	0	0	0	0	0	0	0	0	0	0	0	0	0	0	0	0	0	0	0	0	0	0	0	0	0	1	12	9	13	2	1	1	4	16	2	0	0	30	3	0	0	0	0	0	0	1
Otu0767	129	0	0	0	0	0	0	0	0	0	0	0	0	0	0	0	0	0	0	0	0	0	0	0	0	0	0	0	7	4	10	18	14	2	8	17	33	16	0	0	0	0	0	0	0	0	0	0	0
Otu0768	128	4	3	0	0	2	0	2	36	1	8	14	7	2	0	0	0	0	0	2	2	1	1	0	0	1	0	0	0	0	0	0	1	0	0	0	1	0	0	0	0	0	0	0	0	0	0	0	0
Otu0769	127	3	0	0	7	3	1	0	13	0	4	2	2	5	0	1	0	0	0	2	0	1	0	1	0	0	3	2	0	0	0	0	0	0	3	1	0	0	0	0	1	0	0	0	0	0	0	0	0
Otu0770	125	1	1	0	0	0	0	0	0	0	0	0	0	0	0	5	1	1	8	8	2	9	10	28	14	1	6	15	0	0	0	0	0	0	0	0	0	0	0	0	0	0	0	0	0	0	0	0	0
Otu0771	125	0	0	0	0	0	0	0	0	0	0	0	0	0	0	0	0	0	0	0	0	0	0	0	0	0	0	0	4	4	3	8	4	5	6	17	15	3	0	3	24	0	0	0	1	1	0	0	12
Otu0773	124	1	0	0	0	0	0	3	1	0	0	1	0	0	0	0	0	0	0	1	0	1	3	0	3	4	0	1	3	3	0	2	9	0	7	4	17	10	3	0	1	6	0	8	2	1	1	0	6
Otu0774	124	0	1	0	0	0	0	0	0	0	0	0	0	1	0	0	0	0	0	0	0	0	0	0	0	0	0	0	1	1	0	0	0	0	0	51	49	0	0	0	0	0	0	0	0	0	0	0	0
Otu0772	124	0	0	0	1	0	0	0	0	0	0	0	0	0	0	0	0	0	0	0	0	0	0	0	0	0	0	0	0	0	0	0	0	0	0	0	0	0	0	0	0	15	0	0	0	0	16	0	0
Otu0775	124	0	0	0	0	0	0	2	1	0	0	0	0	0	0	4	0	0	0	29	9	13	8	0	28	16	7	1	0	0	4	0	0	0	0	1	0	0	0	0	0	0	0	0	0	0	0	0	1
Otu0776	123	0	0	0	0	0	0	0	0	0	0	0	0	0	0	0	0	0	0	0	0	0	0	0	1	0	0	0	0	1	0	4	0	0	1	1	3	5	0	2	3	3	2	1	6	0	3	3	0
Otu0778	122	0	0	0	0	0	0	0	0	0	0	0	0	0	0	0	0	0	0	0	0	0	0	0	0	0	0	0	11	5	6	4	6	1	8	20	24	11	1	1	7	0	0	1	4	0	3	4	1
Otu0779	122	0	0	0	0	0	0	0	0	0	0	0	0	0	0	0	0	0	0	0	0	0	0	0	0	0	0	0	11	3	5	9	5	2	5	17	20	10	0	0	1	0	0	0	0	0	0	0	2
Otu0777	122	0	0	0	0	0	0	0	0	0	0	0	0	0	0	0	0	0	0	0	0	0	0	0	0	0	0	0	0	0	3	4	3	3	0	2	9	0	15	13	13	13	0	10	4	0	3	0	1
Otu0780	121	0	0	0	0	0	0	0	0	0	0	0	0	0	0	0	0	0	0	0	0	0	1	0	0	0	0	0	3	0	4	0	8	0	10	4	24	2	1	3	26	0	0	6	1	3	5	7	2
Otu0781	121	0	0	0	0	0	0	0	0	0	0	0	0	0	0	1	0	0	0	0	0	0	0	0	0	0	0	0	0	0	0	0	0	0	0	0	0	0	0	0	0	0	0	0	0	0	0	0	0
Otu0783	120	1	2	1	0	0	0	0	2	0	2	2	1	3	0	2	0	1	0	14	0	12	26	17	17	6	3	8	0	0	0	0	0	0	0	0	0	0	0	0	0	0	0	0	0	0	0	0	0
Otu0782	120	0	0	0	0	0	0	0	1	0	0	0	0	0	1	10	0	0	0	2	2	8	15	22	10	5	5	27	0	0	0	0	0	0	0	0	0	0	0	0	0	0	0	0	0	0	0	0	0
Otu0785	119	1	0	0	3	2	0	0	9	2	7	1	5	3	1	3	0	2	1	12	5	22	6	5	13	8	3	5	0	0	0	0	0	0	0	0	0	0	0	0	0	0	0	0	0	0	0	0	0
Otu0784	119	0	0	0	0	0	0	0	0	0	0	0	0	0	0	0	0	0	0	0	0	0	0	0	0	0	0	0	0	4	0	12	0	0	0	9	6	1	12	0	8	0	0	5	0	5	2	1	5
Otu0787	119	0	0	0	0	0	0	0	0	0	0	0	0	0	0	0	0	0	0	0	0	0	0	0	0	0	0	0	6	2	6	12	6	0	10	22	27	11	0	0	0	0	0	0	0	0	0	0	0
Otu0786	119	0	0	0	0	0	0	0	5	0	0	0	1	0	0	5	0	0	0	0	0	1	0	0	0	0	0	0	0	0	0	0	0	0	0	0	0	0	0	0	0	0	0	0	0	0	0	0	0
Otu0788	118	13	5	0	0	1	0	0	2	1	27	29	23	9	0	0	0	0	0	0	0	0	2	0	0	0	1	0	0	0	0	0	1	0	1	2	0	0	0	0	0	0	0	0	0	0	0	0	0
Otu0789	117	0	0	0	0	0	0	0	0	0	0	0	0	0	0	0	0	0	0	0	0	0	0	0	0	0	0	0	6	8	5	13	10	0	12	22	25	16	0	0	0	0	0	0	0	0	0	0	0
Otu0791	116	4	2	0	0	25	8	0	11	1	3	0	0	2	0	1	0	0	0	2	0	0	0	0	0	0	0	0	4	8	0	0	0	1	1	13	25	0	0	0	0	0	0	0	0	0	0	0	0
Otu0790	116	3	0	5	11	4	3	2	35	3	4	8	9	5	0	2	0	0	0	3	1	4	1	6	2	2	0	3	0	0	0	0	0	0	0	0	0	0	0	0	0	0	0	0	0	0	0	0	0
Otu0792	116	0	0	0	1	0	0	0	2	0	0	0	0	0	0	0	0	0	0	0	0	0	1	0	4	0	0	1	0	1	1	2	3	0	0	0	0	1	0	5	3	1	0	1	0	0	0	2	1
Otu0793	116	0	0	0	0	0	0	0	0	0	0	0	0	0	0	1	0	0	0	1	0	0	0	2	0	0	0	3	0	0	0	0	0	0	0	0	0	0	0	0	0	0	0	0	0	0	0	0	0
Otu0794	115	1	8	0	8	3	0	3	21	0	2	2	0	35	0	2	0	2	1	7	0	6	0	0	7	3	4	0	0	0	0	0	0	0	0	0	0	0	0	0	0	0	0	0	0	0	0	0	0
Otu0797	114	2	1	2	0	0	0	2	12	0	4	0	2	6	0	0	0	0	0	0	0	0	0	0	2	4	0	1	0	0	0	0	0	0	0	0	0	0	0	0	0	0	0	0	0	0	0	0	0
Otu0795	114	0	0	0	0	0	0	0	0	0	0	0	0	0	0	0	0	0	0	0	0	0	0	0	0	0	0	0	1	3	7	19	2	1	8	31	41	1	0	0	0	0	0	0	0	0	0	0	0
Otu0796	114	0	0	0	0	0	0	0	0	0	0	0	0	0	0	1	0	0	0	0	0	3	0	3	2	0	0	0	1	1	6	0	1	1	6	3	12	3	3	0	4	0	1	1	1	0	0	0	0
Otu0798	114	0	0	0	0	0	0	0	0	0	0	0	0	0	0	0	0	0	0	0	0	0	0	0	0	0	0	0	0	0	0	0	0	0	0	0	0	0	0	0	0	0	0	0	0	0	0	0	0
Otu0799	114	0	0	0	0	0	0	0	2	0	1	0	0	0	0	6	0	0	0	0	0	0	2	0	0	0	1	0	0	0	0	0	0	0	0	0	0	0	0	0	1	0	0	0	0	0	0	0	0
Otu0801	113	2	0	0	2	0	4	0	8	2	3	4	0	0	1	33	0	1	4	2	0	14	0	0	11	0	3	16	0	0	0	0	0	0	0	0	0	0	0	0	0	0	0	0	0	0	0	0	0
Otu0800	113	0	0	0	0	0	0	0	0	0	0	0	0	2	0	0	0	0	0	0	0	0	0	0	0	0	0	0	0	0	0	0	0	0	2	0	0	0	0	0	0	0	0	0	0	0	0	0	0
Otu0802	113	0	2	0	0	0	0	0	2	0	0	0	0	0	0	0	0	0	0	0	0	0	0	0	0	0	0	1	0	0	0	0	0	0	0	0	0	0	0	0	1	0	0	0	0	0	0	0	0
Otu0803	112	14	0	12	5	8	2	2	0	6	9	7	22	1	1	0	0	0	0	0	0	2	2	5	5	0	0	3	0	0	0	0	0	0	0	0	0	0	0	0	0	0	0	0	0	0	0	0	0
Otu0804	111	0	0	0	0	0	0	0	0	0	0	1	0	0	0	0	0	0	0	0	0	0	0	0	0	0	0	0	4	1	0	0	3	0	1	0	3	0	0	0	1	0	0	2	5	0	1	1	2
Otu0805	110	2	4	2	3	0	1	0	3	1	2	4	1	3	0	0	0	0	0	0	0	0	1	1	4	0	0	0	0	0	0	4	0	0	4	2	0	1	0	0	0	0	0	0	0	0	0	0	0
Otu0806	110	0	0	0	0	0	0	0	0	0	0	0	0	0	0	0	0	0	0	0	0	0	0	0	0	0	0	0	0	0	0	0	0	0	0	0	0	0	0	0	0	0	0	0	0	0	0	0	0
Otu0808	109	11	7	1	6	5	1	1	1	2	1	1	0	5	0	0	0	0	0	8	0	0	0	0	2	0	0	0	2	1	2	1	2	0	1	3	7	0	1	0	0	0	0	2	1	0	2	1	0
Otu0809	109	1	0	0	7	1	0	0	3	0	0	0	1	0	0	4	0	3	0	1	0	0	0	1	2	5	3	3	0	0	0	0	0	0	0	0	1	0	0	0	0	0	0	0	0	0	0	0	0
Otu0807	109	0	0	0	0	0	0	0	0	0	0	0	0	0	0	1	1	0	0	0	0	2	0	0	0	0	0	0	0	0	0	3	0	0	0	0	0	0	0	0	0	0	0	0	0	0	0	0	1
Otu0810	109	0	0	0	0	0	0	0	0	0	0	0	0	0	0	6	0	1	0	1	2	6	10	1	67	6	5	2	0	0	0	0	0	0	0	0	0	0	0	0	0	0	0	0	0	0	0	0	0
Otu0811	109	0	0	0	0	0	0	0	0	0	0	0	0	0	0	0	0	0	0	0	0	0	0	0	0	0	0	0	0	0	0	0	0	0	0	0	0	0	0	0	0	0	0	0	0	0	0	0	0
Otu0815	108	0	0	0	0	0	0	0	0	0	0	0	0	0	0	0	0	0	0	0	0	0	0	0	0	0	0	0	0	1	1	0	0	0	1	4	4	4	1	1	10	2	0	1	11	2	3	10	4
Otu0816	108	0	0	0	0	0	0	0	0	0	0	0	0	0	0	0	0	0	0	0	0	0	0	0	0	0	0	0	0	0	0	0	0	0	0	0	0	0	0	0	0	0	0	0	7	0	0	0	0
Otu0812	108	0	0	0	1	1	0	0	7	1	1	0	0	4	0	6	0	1	2	5	2	7	8	5	24	5	15	13	0	0	0	0	0	0	0	0	0	0	0	0	0	0	0	0	0	0	0	0	0
Otu0813	108	0	0	0	0	0	0	0	0	0	0	0	0	0	0	0	0	0	0	0	0	0	0	0	0	0	0	0	0	0	0	3	2	0	4	33	63	2	0	0	0	0	0	0	0	0	0	0	0
Otu0814	108	0	0	0	0	1	0	0	15	0	0	0	0	0	0	1	0	0	0	6	7	29	3	3	3	1	29	0	0	0	0	0	0	0	2	0	0	0	0	0	1	0	0	0	0	0	0	0	0
Otu0817	108	0	0	0	0	0	0	0	0	0	0	0	0	0	0	0	0	0	0	2	1	7	5	43	39	5	1	0	0	0	0	0	0	0	0	0	0	0	0	0	0	0	0	0	0	0	0	0	0
Otu0821	107	1	0	0	1	0	0	0	0	0	0	1	0	2	0	1	0	3	9	3	1	9	10	9	36	10	4	3	0	0	0	0	2	0	1	0	0	0	0	0	0	0	0	0	0	0	0	0	0
Otu0820	107	0	0	0	0	0	0	0	0	0	0	0	0	0	0	0	0	0	0	0	0	0	0	0	0	0	0	0	5	6	14	8	4	1	6	21	6	10	0	0	3	0	0	2	1	0	2	0	0
Otu0818	107	0	0	0	2	0	0	0	13	0	0	0	0	0	0	0	0	0	0	0	0	0	0	0	0	0	0	0	0	0	0	0	0	0	0	0	0	0	0	0	0	0	0	0	0	0	0	0	0
Otu0819	107	0	0	0	1	0	0	0	6	0	2	1	0	2	0	6	0	0	0	11	5	10	9	15	18	7	10	2	0	0	0	0	0	0	0	0	0	0	0	0	0	0	0	0	0	0	0	0	0
Otu0822	106	0	0	0	0	0	0	0	0	0	0	0	0	0	0	0	0	0	0	0	0	0	0	0	0	0	0	0	0	0	0	0	0	0	3	3	2	0	0	0	0	0	0	0	0	0	0	0	0
Otu0823	106	0	0	0	0	0	0	0	0	0	0	0	0	0	0	0	0	0	0	0	0	0	0	0	0	0	0	0	0	0	0	0	2	0	5	1	0	0	0	0	0	0	0	0	0	0	0	0	0
Otu0825	105	0	0	0	0	0	0	0	0	0	0	1	0	0	0	0	0	0	0	0	0	0	0	0	0	0	0	0	0	9	0	10	8	0	0	8	2	0	0	0	0	0	0	0	0	0	0	0	0
Otu0824	105	0	0	0	0	0	0	0	0	0	0	0	0	0	0	0	0	0	0	0	0	0	0	0	0	0	0	0	4	3	1	3	8	1	3	15	29	7	0	0	0	0	0	0	0	0	0	0	0
Otu0826	105	0	0	0	0	1	0	0	1	0	1	2	3	4	0	5	0	0	2	2	7	11	7	2	10	12	10	12	0	0	0	0	0	0	0	0	0	0	0	0	0	0	0	0	0	0	0	0	0
Otu0827	105	0	0	0	0	0	0	0	0	0	0	0	0	0	0	0	0	0	0	0	0	0	0	0	0	0	0	0	0	0	0	0	0	0	0	0	0	0	0	0	0	0	0	0	0	0	0	0	0
Otu0828	104	0	0	0	0	0	0	0	0	0	0	0	0	0	0	1	0	0	0	0	0	0	0	0	0	0	0	1	0	0	0	0	0	0	0	0	0	0	0	0	0	0	0	0	0	0	0	0	0
Otu0830	103	1	1	0	1	0	0	0	1	0	1	0	0	3	5	23	0	0	1	3	0	3	2	3	10	0	0	20	0	0	0	0	0	0	0	0	0	0	0	0	0	0	0	0	0	0	0	0	0
Otu0829	103	0	0	0	0	0	0	0	0	0	0	0	0	0	1	1	0	0	0	0	0	0	1	0	0	0	3	0	0	1	0	0	0	0	0	0	0	0	0	0	0	0	0	0	0	0	0	0	0
Otu0831	102	0	0	0	0	0	0	0	0	0	0	0	0	0	0	0	0	0	0	0	0	0	0	0	0	0	0	0	4	4	4	24	14	2	14	8	27	1	0	0	0	0	0	0	0	0	0	0	0
Otu0832	101	0	0	0	0	0	0	0	0	0	0	0	0	0	2	20	0	0	2	5	0	5	23	7	11	3	6	15	0	0	0	0	0	0	0	0	0	0	0	0	0	0	0	0	0	0	0	0	0
Otu0833	101	0	0	0	0	0	0	0	0	0	0	0	0	0	0	0	0	0	0	0	0	0	0	0	0	0	0	0	9	4	13	15	12	4	13	15	9	7	0	0	0	0	0	0	0	0	0	0	0
Otu0834	101	0	0	0	0	0	0	0	0	0	0	0	0	0	0	0	0	0	0	0	0	0	0	0	0	0	0	0	1	1	0	2	0	0	0	29	10	6	0	0	0	0	0	0	0	0	0	0	0
Otu0835	101	0	1	0	0	0	0	0	0	0	0	0	0	0	0	0	0	0	0	0	0	0	0	0	1	0	0	0	0	0	2	11	1	0	0	0	0	5	0	0	0	0	0	0	0	0	0	0	0
Otu0839	100	0	0	0	0	0	0	0	0	0	0	0	0	0	0	0	0	0	0	0	0	0	0	0	0	0	0	0	5	2	7	14	8	0	8	11	26	4	2	0	4	0	0	0	0	0	0	0	1
Otu0838	100	0	0	0	0	0	0	0	0	0	0	0	0	1	0	0	0	0	0	0	0	40	7	3	0	8	3	0	0	1	1	2	0	0	1	1	1	0	2	0	2	0	0	0	0	0	0	0	0
Otu0840	100	0	0	0	0	0	0	0	0	0	0	0	0	1	0	0	0	0	0	0	0	0	0	0	0	0	0	0	0	0	0	2	0	0	0	8	9	1	0	0	0	0	0	0	2	0	0	0	0
Otu0836	100	0	8	1	1	3	4	0	12	2	3	3	7	4	0	0	1	0	0	0	0	2	0	0	2	3	1	0	0	0	0	0	0	0	0	0	0	0	0	0	0	0	0	0	0	0	0	0	0
Otu0837	100	0	0	0	0	0	1	1	2	0	0	0	0	0	0	0	0	0	0	2	2	4	5	22	42	5	1	0	0	0	0	0	0	0	0	0	0	0	0	0	0	0	0	0	0	0	0	0	0
Otu0841	99	0	0	0	0	0	0	0	0	0	0	0	0	0	0	0	0	0	0	0	0	0	0	0	0	0	0	0	0	1	0	1	0	0	1	2	7	0	0	0	0	0	0	0	0	0	0	0	0
Otu0842	99	0	0	0	0	0	0	0	0	0	0	0	0	0	0	1	0	0	0	0	0	0	1	0	0	0	0	3	0	0	0	0	0	0	0	0	0	0	0	0	0	0	0	0	0	0	0	0	0
Otu0843	98	0	0	0	0	0	0	0	0	0	0	0	0	0	0	0	0	0	0	0	0	0	0	0	0	0	0	0	1	2	4	9	6	1	9	37	21	4	0	0	0	1	0	3	0	0	0	0	0
Otu0844	98	0	0	0	0	0	0	0	0	0	0	0	0	0	0	0	0	0	0	2	6	1	1	0	0	0	1	0	0	0	0	4	1	0	1	0	3	1	1	0	0	0	0	0	0	0	0	0	0
Otu0847	97	4	3	5	6	0	1	3	5	1	7	5	0	1	0	0	0	0	1	0	0	0	0	7	0	2	9	0	2	2	1	3	0	0	2	0	10	1	0	0	5	0	0	2	1	0	0	0	0
Otu0845	97	0	0	0	0	0	0	0	0	0	0	0	0	0	0	0	0	0	0	0	0	0	0	0	0	0	0	0	4	1	3	7	3	0	2	5	4	3	3	0	7	1	0	4	5	2	6	0	0
Otu0846	97	0	0	0	0	0	0	0	0	0	0	0	0	0	0	0	0	0	0	0	0	0	0	0	0	0	0	0	3	1	0	8	11	0	16	13	29	16	0	0	0	0	0	0	0	0	0	0	0
Otu0848	97	0	0	0	0	0	0	0	0	0	0	0	0	0	0	0	0	0	0	0	0	0	0	0	0	0	0	0	2	0	4	8	9	1	14	23	34	2	0	0	0	0	0	0	0	0	0	0	0
Otu0849	96	0	0	0	0	0	0	0	0	0	1	0	0	0	0	0	0	0	0	0	0	0	0	0	0	0	0	0	0	0	0	0	0	0	0	0	0	0	0	0	0	0	0	0	0	0	0	0	0
Otu0851	95	3	1	8	1	0	0	3	15	5	1	0	0	2	0	0	0	0	0	0	0	1	0	1	1	2	1	0	0	0	0	0	0	0	2	0	3	0	0	0	0	0	0	0	0	0	0	0	0
Otu0852	95	0	0	0	0	0	0	0	0	0	0	0	0	0	0	0	0	0	0	0	0	0	0	0	0	0	0	0	1	3	1	10	4	3	13	34	16	3	0	0	0	0	0	0	0	0	0	0	0
Otu0850	95	0	0	0	0	0	0	0	0	0	0	0	0	0	0	0	0	0	0	0	0	0	0	1	0	0	0	0	0	1	0	1	1	0	1	3	5	3	6	2	1	0	0	3	2	0	1	0	3
Otu0853	95	0	0	0	0	0	0	0	0	0	0	0	0	0	0	0	0	0	0	0	0	0	0	0	0	0	0	0	0	1	2	0	1	0	1	0	0	0	4	1	1	3	0	1	0	0	0	0	1
Otu0858	93	3	0	3	0	9	1	0	6	1	9	5	0	2	2	9	0	2	0	1	0	0	5	3	5	7	8	11	0	0	0	0	0	0	0	0	0	0	0	0	0	0	0	0	0	0	0	0	0
Otu0854	93	1	0	0	0	1	1	0	11	0	0	0	0	0	0	0	0	0	0	2	0	8	1	24	16	7	5	0	0	0	0	0	0	0	0	0	0	0	0	0	0	0	0	0	0	0	0	0	0
Otu0859	93	0	0	0	0	0	0	0	5	0	0	0	0	0	0	0	0	0	0	0	0	0	0	0	0	0	0	0	2	2	0	3	1	0	0	3	2	1	0	0	0	0	0	0	0	0	0	0	0
Otu0856	93	0	0	0	0	0	0	0	0	0	0	0	0	0	0	0	0	0	0	0	0	0	0	0	0	0	0	0	4	1	6	15	0	5	8	6	33	2	1	0	3	0	0	3	0	0	1	0	0
Otu0855	93	0	0	0	2	0	0	0	3	2	1	3	0	0	0	2	0	0	0	0	0	2	6	0	3	0	0	0	2	1	1	1	0	6	0	0	3	0	0	7	0	0	0	0	1	0	0	0	0
Otu0857	93	0	0	2	2	4	1	1	16	4	2	5	5	2	0	5	0	0	3	0	0	0	7	1	0	0	0	0	0	0	0	0	0	0	1	0	0	0	0	0	0	0	0	0	0	0	0	0	0
Otu0860	92	0	0	0	0	0	0	0	0	0	0	0	0	0	0	0	0	0	0	0	0	0	0	0	0	0	0	0	0	0	0	0	0	0	0	0	0	0	0	0	0	0	0	0	0	0	0	0	0
Otu0861	91	0	0	0	0	0	0	2	0	0	0	0	0	0	0	0	0	0	0	0	0	0	0	0	0	0	0	0	1	3	7	0	7	1	3	9	10	8	3	4	12	0	0	0	3	0	6	0	2
Otu0862	91	0	0	0	0	0	0	0	0	0	0	0	0	0	0	7	0	0	2	0	0	0	0	2	8	0	0	0	0	0	3	2	0	0	0	1	3	1	0	0	0	0	0	0	0	0	1	0	0
Otu0863	91	0	0	0	0	0	0	1	0	0	0	1	0	2	0	0	0	0	0	0	0	0	0	0	0	0	0	0	0	0	0	0	0	0	0	0	0	0	0	0	0	0	0	0	0	0	0	0	0
Otu0864	91	0	0	0	0	0	0	0	0	0	0	0	0	0	0	7	0	0	0	1	2	11	13	4	15	1	6	2	0	0	0	0	0	0	0	0	0	0	0	0	0	0	0	0	0	0	0	0	0
Otu0865	90	0	0	0	0	0	0	0	0	0	0	0	0	0	0	15	2	0	0	9	0	0	3	2	12	2	3	6	0	0	0	0	0	0	0	0	0	0	0	0	0	0	0	0	0	0	0	0	0
Otu0870	89	6	0	2	2	4	1	0	16	1	0	3	1	3	0	0	0	0	0	3	2	9	2	18	5	5	0	2	0	0	0	0	0	0	0	0	0	0	0	0	0	0	0	0	0	0	0	0	0
Otu0869	89	0	0	0	0	1	0	0	4	1	3	0	0	0	2	7	0	0	0	0	0	7	4	7	10	4	6	7	0	0	0	0	0	0	0	0	0	0	0	0	0	0	0	0	0	0	0	0	0
Otu0871	89	0	0	0	0	0	0	0	0	0	0	0	0	0	0	0	0	0	0	0	0	0	0	0	0	0	0	0	3	2	0	5	4	0	3	22	29	11	0	0	3	0	0	0	0	0	0	0	0
Otu0867	89	0	0	0	0	0	0	0	0	0	0	0	0	0	0	0	0	0	0	0	0	0	0	0	0	0	0	0	1	1	5	0	0	3	0	6	2	9	4	0	0	0	0	0	0	1	1	0	0
Otu0866	89	0	0	0	0	0	0	0	0	0	0	0	0	0	0	0	0	0	0	0	0	0	0	0	0	0	0	0	0	0	1	2	3	0	0	5	0	0	0	0	0	0	0	1	0	0	0	0	0
Otu0868	89	0	0	0	0	0	0	0	0	0	0	0	0	0	0	0	0	0	0	0	0	0	0	0	0	0	0	0	0	0	0	0	1	0	0	0	0	0	0	0	0	0	0	0	0	0	0	0	0
Otu0872	87	3	0	1	1	0	1	8	9	2	1	5	3	0	0	0	0	0	0	2	5	7	2	5	5	4	2	0	0	0	0	0	0	0	0	0	0	0	0	0	0	0	0	0	0	0	0	0	0
Otu0873	87	0	0	0	0	0	0	0	0	0	0	0	0	0	0	20	0	0	0	1	0	5	14	10	7	1	1	7	0	0	0	0	0	0	0	0	0	0	0	0	0	0	0	0	0	0	0	0	0
Otu0878	86	0	2	2	0	0	0	0	0	0	1	0	2	1	12	12	0	2	0	4	0	2	0	2	7	2	5	21	0	0	0	0	0	0	0	0	0	0	0	0	0	0	0	0	0	0	0	0	0
Otu0875	86	0	14	0	0	8	3	0	0	0	0	0	2	0	0	0	0	0	0	0	0	4	1	0	0	0	0	0	0	0	0	0	0	0	0	0	0	0	0	0	0	0	0	0	0	0	0	0	0
Otu0877	86	0	16	8	0	6	4	1	2	0	0	1	1	9	0	11	0	0	2	0	0	2	3	2	4	2	9	1	0	0	0	0	0	0	0	0	0	0	0	0	0	0	0	0	0	0	0	0	0
Otu0874	86	0	0	0	0	0	0	0	0	0	0	0	0	0	0	0	0	0	0	0	0	0	0	0	0	0	0	0	0	0	0	0	74	0	0	6	2	0	0	0	1	2	0	0	0	0	0	0	0
Otu0876	86	0	0	4	0	0	0	0	1	0	1	0	0	1	0	1	0	0	0	27	6	24	3	11	2	1	3	1	0	0	0	0	0	0	0	0	0	0	0	0	0	0	0	0	0	0	0	0	0
Otu0879	85	4	3	4	13	1	1	3	11	1	10	5	11	4	2	0	0	0	0	1	0	0	0	1	3	0	0	2	0	0	0	3	0	0	0	0	2	0	0	0	0	0	0	0	0	0	0	0	0
Otu0880	85	0	0	0	0	0	0	0	0	0	0	2	0	0	0	8	0	0	0	1	0	7	11	11	17	0	4	1	0	0	0	0	0	0	0	0	1	0	0	0	0	0	0	0	0	0	0	0	0
Otu0885	84	3	1	0	5	1	0	1	14	3	14	16	11	1	0	1	0	0	0	0	0	2	1	1	5	1	3	0	0	0	0	0	0	0	0	0	0	0	0	0	0	0	0	0	0	0	0	0	0
Otu0881	84	0	0	6	1	0	0	0	1	2	0	0	0	0	2	15	3	0	3	4	0	3	1	2	15	7	3	16	0	0	0	0	0	0	0	0	0	0	0	0	0	0	0	0	0	0	0	0	0
Otu0884	84	0	0	0	0	0	0	0	0	0	0	0	0	1	0	3	0	0	0	0	0	0	0	0	0	0	0	4	0	0	0	0	0	0	0	2	0	0	5	3	13	0	0	6	3	5	4	1	5
Otu0882	84	0	0	0	0	0	0	0	0	0	0	0	0	0	0	0	0	0	0	0	0	0	0	0	0	0	0	0	0	0	9	1	3	0	7	15	8	5	0	0	0	0	0	0	0	0	0	0	0
Otu0883	84	0	0	0	0	0	0	0	2	0	0	1	0	0	0	0	0	0	0	0	0	0	0	0	0	0	0	0	0	0	0	0	0	0	0	0	0	0	0	0	0	0	0	0	0	0	0	0	0
Otu0887	82	0	0	1	0	0	0	1	11	0	2	0	0	2	0	1	0	0	0	0	0	0	3	0	1	2	1	0	0	0	0	0	0	0	0	0	0	0	0	0	0	0	0	0	0	0	0	0	0
Otu0888	82	0	1	0	0	0	0	0	1	0	0	0	0	0	0	0	0	0	0	1	2	0	1	7	0	2	1	2	0	0	2	0	0	0	1	0	0	0	0	0	0	0	0	0	0	0	0	0	0
Otu0886	82	0	0	0	0	0	0	0	8	0	0	0	0	0	0	0	0	0	0	0	0	0	3	0	0	0	0	0	0	0	0	0	0	0	0	0	0	0	0	0	0	0	0	0	0	0	0	0	0
Otu0889	82	0	0	0	0	0	0	0	0	0	0	0	0	0	0	2	0	0	0	1	1	9	8	2	4	1	2	0	0	0	0	0	0	0	0	0	0	0	0	0	0	0	0	0	0	0	0	0	0
Otu0890	81	0	0	0	0	0	0	0	0	0	0	0	0	0	0	0	0	0	0	0	0	0	0	0	0	0	0	0	1	2	2	1	3	4	4	0	5	2	2	0	6	2	2	1	1	0	0	0	3
Otu0891	81	0	0	0	0	0	0	0	21	0	0	0	0	0	0	0	0	0	0	0	0	0	0	0	0	0	0	0	0	0	0	0	0	0	0	0	0	0	0	0	0	0	0	0	0	0	0	0	0
Otu0892	81	0	0	0	0	0	0	0	5	0	0	0	0	0	0	0	0	0	0	0	0	0	0	1	0	2	0	0	0	0	0	0	0	0	0	0	0	0	0	0	0	0	0	0	0	0	0	0	0
Otu0895	80	0	0	0	0	0	0	0	0	0	0	0	0	0	0	0	0	0	0	0	0	0	0	0	0	0	0	0	0	2	2	2	1	0	3	2	4	2	3	0	1	0	0	0	0	0	0	0	0
Otu0896	80	0	0	0	0	0	0	0	0	0	0	0	0	0	0	0	0	0	0	0	0	0	0	0	0	0	0	0	0	2	5	4	5	0	1	4	1	2	1	0	1	0	0	0	0	0	0	0	0
Otu0893	80	0	0	0	0	0	0	0	0	0	0	0	0	0	0	1	0	0	0	0	0	0	0	1	0	1	0	0	0	0	0	0	0	0	0	0	0	0	0	0	0	0	0	0	0	0	0	0	0
Otu0894	80	0	0	0	0	0	0	0	1	0	0	0	0	0	0	7	0	0	0	1	0	1	22	6	12	4	6	9	0	0	0	0	0	0	0	1	1	0	0	0	0	0	0	0	0	0	0	0	0
Otu0898	79	0	0	0	0	0	0	0	0	0	0	0	0	0	0	0	0	1	0	1	0	1	2	4	11	0	0	0	0	0	0	0	2	0	3	0	3	0	2	0	1	0	0	2	4	6	2	0	1
Otu0897	79	0	0	0	0	0	0	0	1	0	0	0	0	0	0	1	0	0	0	2	1	0	4	0	2	0	1	1	0	0	0	0	0	1	1	12	1	0	0	0	0	0	0	0	0	0	0	0	0
Otu0899	78	0	0	0	0	0	0	0	0	0	0	0	0	0	0	0	0	0	0	0	0	0	0	0	0	0	0	0	0	0	0	0	0	0	0	0	0	0	0	1	0	0	0	0	0	0	0	0	0
Otu0900	78	0	0	0	0	0	0	0	0	0	0	1	0	4	0	0	0	0	0	26	3	13	5	19	0	4	2	1	0	0	0	0	0	0	0	0	0	0	0	0	0	0	0	0	0	0	0	0	0
Otu0901	78	0	0	0	0	1	0	0	2	0	0	0	1	0	0	4	0	0	6	0	1	3	5	14	20	0	5	5	0	0	0	0	0	0	0	0	0	0	0	0	0	0	0	0	0	0	0	0	0
Otu0902	77	2	0	0	0	0	0	0	0	1	0	1	0	0	0	0	0	0	0	0	2	2	0	11	0	0	0	0	1	4	1	5	3	0	0	3	24	5	1	0	3	0	0	0	1	0	0	0	2
Otu0903	77	0	0	0	0	0	0	0	0	0	0	0	0	1	0	0	0	0	0	0	12	0	0	0	61	0	0	0	0	0	0	0	0	0	0	0	0	0	0	0	0	0	0	0	0	0	0	0	0
Otu0904	77	0	0	0	0	0	0	0	0	0	0	0	0	0	0	0	0	0	0	0	0	0	0	0	0	0	0	0	0	0	0	0	0	0	0	0	0	0	0	0	0	0	0	0	0	0	0	0	0
Otu0905	77	0	0	0	0	0	0	0	0	0	0	0	1	0	0	0	0	0	0	2	4	4	6	30	17	6	7	0	0	0	0	0	0	0	0	0	0	0	0	0	0	0	0	0	0	0	0	0	0
Otu0908	76	0	0	0	0	0	0	0	0	0	0	0	0	0	1	2	0	0	0	12	6	9	7	10	13	7	6	2	0	0	0	0	0	0	0	0	0	0	0	0	0	0	0	0	0	0	0	0	0
Otu0907	76	0	0	0	0	0	0	0	0	0	0	0	0	0	0	0	0	0	0	0	0	0	0	0	0	0	0	0	0	0	0	0	1	0	0	0	0	0	0	0	2	0	0	0	0	0	0	0	0
Otu0906	76	0	0	0	1	0	1	0	1	0	2	0	0	0	0	0	0	0	0	1	2	0	0	0	0	0	0	2	0	0	0	0	0	0	0	0	0	0	0	0	0	0	0	0	0	0	0	0	0
Otu0909	76	0	0	0	0	0	0	0	0	0	0	0	0	0	0	0	0	0	0	0	0	0	0	0	0	0	0	0	0	0	0	0	0	0	0	0	0	0	0	0	0	0	0	0	0	0	0	0	0
Otu0914	75	11	2	8	9	2	0	0	7	0	6	3	3	7	0	6	2	0	0	0	0	0	2	0	3	0	0	0	0	0	0	0	0	0	0	0	0	0	0	0	0	0	0	0	0	0	0	0	0
Otu0916	75	0	0	0	0	0	0	0	0	0	0	0	0	0	0	0	0	0	0	0	0	0	0	0	0	0	0	0	1	1	0	0	3	0	4	4	10	0	0	0	0	0	0	0	0	0	0	0	0
Otu0915	75	0	0	0	0	0	0	0	0	0	0	0	0	0	0	0	0	0	0	0	0	0	0	0	0	0	0	0	0	0	0	1	0	0	3	4	11	5	2	0	2	0	0	0	2	0	4	0	1
Otu0918	75	0	0	0	0	0	0	0	1	0	0	0	0	0	0	0	0	0	0	0	0	0	0	0	0	0	0	0	0	0	2	0	0	0	0	0	3	1	0	0	0	0	0	0	0	0	0	0	0
Otu0910	75	0	0	0	0	0	0	0	0	0	0	0	0	0	0	0	0	0	0	0	0	0	0	0	0	0	0	0	3	0	0	0	1	0	0	5	0	5	0	0	0	0	0	0	0	0	0	0	0
Otu0913	75	0	0	0	0	0	0	0	3	0	0	0	0	0	0	0	0	0	0	0	0	0	0	0	0	0	0	0	0	0	0	0	0	0	0	0	0	0	0	0	0	0	0	0	0	0	2	0	0
Otu0917	75	0	0	0	0	0	0	0	1	0	0	0	0	0	0	0	0	0	0	0	0	0	0	0	0	0	0	0	0	0	0	0	0	0	0	0	0	0	0	0	0	0	0	0	0	0	0	0	0
Otu0911	75	0	0	0	0	0	0	0	0	0	0	0	0	0	0	0	0	0	0	1	0	0	0	0	0	2	0	4	0	0	0	0	1	0	0	0	0	0	0	0	0	0	0	0	0	0	0	0	0
Otu0912	75	0	3	0	0	0	0	0	0	0	0	0	0	0	0	0	0	0	0	0	0	2	0	0	0	1	0	0	1	0	0	0	0	0	0	0	7	0	0	0	0	0	0	0	0	0	0	0	0
Otu0920	74	0	0	0	0	0	0	0	0	0	0	0	0	0	0	0	0	0	0	1	0	1	0	0	0	4	0	0	0	0	2	7	0	0	3	1	1	0	3	0	0	0	0	0	0	0	0	0	0
Otu0919	74	0	0	0	0	0	0	0	8	0	0	0	0	0	0	7	0	0	7	1	0	5	29	0	3	7	0	6	0	0	0	0	0	0	0	0	0	0	0	0	0	0	0	0	0	0	0	0	0
Otu0921	73	0	0	0	0	0	0	0	0	0	0	0	0	0	0	0	0	0	0	0	0	0	0	0	0	0	0	0	3	3	5	7	4	1	0	9	13	8	0	0	0	0	0	0	0	0	0	0	0
Otu0922	73	0	0	0	0	0	0	0	0	0	0	0	0	0	0	0	0	0	0	0	0	0	0	0	0	0	0	0	2	0	8	10	8	0	7	4	8	4	0	0	0	0	0	0	4	0	0	0	0
Otu0923	73	0	0	0	0	0	0	0	0	0	0	0	0	0	0	1	0	0	0	0	1	2	0	17	49	3	0	0	0	0	0	0	0	0	0	0	0	0	0	0	0	0	0	0	0	0	0	0	0
Otu0924	73	0	0	0	1	1	0	0	2	0	0	1	0	0	0	13	1	3	3	4	1	4	20	7	6	1	4	1	0	0	0	0	0	0	0	0	0	0	0	0	0	0	0	0	0	0	0	0	0
Otu0925	72	0	0	0	1	1	0	3	0	0	38	22	0	0	0	0	0	0	0	0	0	0	0	0	5	0	2	0	0	0	0	0	0	0	0	0	0	0	0	0	0	0	0	0	0	0	0	0	0
Otu0926	72	0	0	0	0	0	0	0	0	0	0	0	0	0	0	0	0	0	0	0	0	0	0	0	0	0	0	0	3	0	0	5	7	0	5	14	36	2	0	0	0	0	0	0	0	0	0	0	0
Otu0927	72	0	0	0	1	4	1	4	1	1	3	0	1	4	0	2	0	0	0	2	2	3	9	11	5	9	1	2	0	0	0	0	0	0	0	0	0	0	0	0	0	0	0	1	1	0	0	0	0
Otu0928	72	0	0	0	1	0	1	0	3	0	2	0	0	2	0	3	0	2	1	5	0	4	4	3	2	1	7	0	0	0	0	0	0	0	0	0	0	0	0	0	0	0	0	0	0	0	0	0	0
Otu0929	72	0	0	0	0	0	0	0	1	0	0	0	0	0	0	0	0	0	0	0	0	0	0	0	0	0	0	0	0	0	0	0	0	0	1	0	2	0	0	0	0	0	0	0	0	0	0	0	0
Otu0931	71	0	0	0	0	0	0	0	0	0	0	0	0	0	0	0	0	0	0	0	0	0	0	0	0	0	0	0	3	5	0	0	0	0	0	10	45	0	0	0	0	0	0	0	0	0	0	0	0
Otu0932	71	0	0	0	0	0	0	2	0	0	1	0	0	0	0	0	0	0	0	1	0	2	0	0	0	0	0	0	4	3	3	12	8	0	14	6	14	1	0	0	0	0	0	0	0	0	0	0	0
Otu0930	71	0	0	0	0	0	0	0	0	0	0	0	0	0	0	0	0	0	0	0	0	0	0	0	0	0	0	0	0	0	0	0	3	0	0	0	0	0	0	0	0	0	0	0	0	0	0	0	0
Otu0933	70	0	0	0	0	0	0	0	7	0	0	0	0	0	0	0	0	0	0	0	0	0	0	0	0	0	0	0	0	2	5	0	4	2	0	6	6	0	1	0	2	1	0	1	0	0	0	0	0
Otu0934	69	0	0	0	0	0	0	0	0	0	0	0	0	0	0	0	0	0	0	0	0	0	0	0	0	0	0	0	3	4	7	1	7	1	12	9	19	2	0	0	0	0	0	0	0	0	0	0	0
Otu0938	69	0	0	0	0	0	0	0	0	0	0	0	0	0	0	0	0	0	0	0	0	0	0	0	0	0	0	0	5	3	3	5	1	1	3	7	7	8	2	0	6	0	0	4	1	0	5	0	1
Otu0936	69	0	0	0	0	0	0	0	0	0	0	0	0	0	0	0	0	0	0	0	0	0	0	0	0	0	0	0	3	1	0	4	1	0	3	4	17	7	0	1	2	0	0	0	0	0	0	0	2
Otu0937	69	0	0	0	0	0	0	0	0	0	0	0	0	0	0	0	0	0	0	0	0	0	0	0	0	0	0	0	0	0	0	0	0	0	0	0	0	0	1	0	0	0	0	0	0	0	0	0	0
Otu0935	69	0	0	0	0	0	0	0	0	0	0	0	0	0	0	0	0	0	0	0	0	0	0	0	0	0	0	0	0	0	0	0	0	0	0	0	0	0	0	0	0	0	0	0	0	0	0	0	0
Otu0942	68	0	0	0	0	0	0	0	0	0	0	0	0	0	0	0	0	2	0	0	0	0	0	0	0	0	0	0	7	5	4	10	11	0	8	8	7	1	0	0	0	0	0	0	0	0	1	1	1
Otu0939	68	0	0	0	0	0	0	0	3	0	0	0	0	0	0	0	0	0	0	0	0	1	0	0	0	0	0	0	0	0	0	0	0	0	0	0	0	0	0	0	0	0	0	0	0	0	0	0	0
Otu0940	68	0	0	0	1	0	0	0	0	0	0	1	0	0	0	7	4	0	3	0	0	5	3	6	2	2	10	0	0	0	0	0	0	0	0	0	0	2	0	0	0	0	0	0	2	0	0	0	0
Otu0941	68	0	0	0	0	0	0	0	0	0	0	0	0	0	0	0	0	0	0	0	5	4	7	12	28	8	3	1	0	0	0	0	0	0	0	0	0	0	0	0	0	0	0	0	0	0	0	0	0
Otu0945	67	4	0	1	4	0	1	0	1	0	1	1	0	2	0	0	0	0	0	0	0	0	0	2	0	0	0	0	0	0	0	0	0	0	0	0	0	0	0	0	0	0	0	0	0	0	0	0	0
Otu0948	67	0	0	0	0	0	0	0	0	0	0	0	0	0	0	0	0	0	0	0	0	0	0	0	0	0	0	0	2	0	2	2	11	0	4	14	2	1	1	5	8	1	0	0	3	0	1	0	4
Otu0943	67	0	0	0	0	0	0	0	0	0	0	0	0	0	0	0	0	0	0	0	0	0	0	0	0	0	0	0	0	0	0	0	0	0	0	0	0	0	0	0	0	0	0	0	0	0	0	0	0
Otu0949	67	0	0	5	0	0	0	0	3	0	1	0	2	0	0	4	0	0	0	1	0	3	0	1	2	0	0	2	0	0	0	0	0	0	0	0	0	0	0	0	0	0	0	0	0	0	0	0	0
Otu0944	67	0	0	1	1	0	0	4	2	0	1	3	3	3	0	0	0	0	0	1	2	7	6	10	2	5	2	0	0	0	0	0	0	0	0	0	0	0	0	0	0	0	0	0	0	0	0	0	0
Otu0946	67	0	0	0	0	0	0	0	0	0	0	0	0	0	0	0	0	0	0	0	0	0	0	0	0	0	0	0	9	0	3	7	3	0	5	3	20	7	0	0	4	0	0	0	1	0	0	0	0
Otu0947	67	0	0	0	0	0	0	0	0	0	0	0	0	0	0	3	0	0	0	1	0	7	7	1	7	2	1	4	0	0	0	0	0	0	0	0	0	0	0	0	0	0	0	0	0	0	0	0	0
Otu0950	67	0	0	5	0	0	0	0	0	0	0	0	0	0	0	0	0	0	0	0	0	10	0	27	6	4	0	0	0	0	3	0	0	0	1	0	0	0	0	0	0	0	0	0	0	0	0	0	0
Otu0951	66	0	0	0	0	0	0	0	0	0	0	0	0	0	0	0	0	0	0	1	0	1	2	0	0	0	0	1	0	0	0	0	0	0	0	0	0	0	0	0	0	0	0	0	0	0	0	0	0
Otu0952	66	0	0	0	1	0	0	1	1	0	1	0	0	0	0	0	0	0	0	0	0	0	0	0	1	1	0	0	0	0	0	0	0	0	0	0	0	0	0	0	0	0	0	0	0	0	0	0	0
Otu0953	65	2	9	5	0	14	3	1	8	0	8	5	1	3	0	0	0	0	0	0	0	0	0	0	0	0	0	0	0	1	0	0	0	0	2	0	0	0	0	0	0	0	0	0	0	0	0	0	0
Otu0958	65	2	0	2	0	3	0	3	8	1	13	9	3	0	0	2	0	0	0	0	0	1	16	1	0	0	0	1	0	0	0	0	0	0	0	0	0	0	0	0	0	0	0	0	0	0	0	0	0
Otu0955	65	0	0	0	0	0	0	0	0	0	0	0	0	0	0	0	0	0	0	0	0	0	0	0	0	0	0	0	2	7	6	10	4	0	11	4	6	14	0	1	0	0	0	0	0	0	0	0	0
Otu0954	65	0	0	0	0	0	0	0	0	0	0	0	0	0	0	0	0	0	0	0	0	0	0	0	0	0	0	0	0	0	4	0	28	0	2	8	4	0	10	0	2	0	0	1	1	0	0	0	1
Otu0957	65	0	0	0	0	0	0	0	14	0	0	0	0	0	0	0	0	0	0	0	0	0	0	0	0	0	0	0	0	0	0	0	0	0	0	0	0	0	0	0	0	0	0	0	0	0	0	0	0
Otu0956	65	0	3	0	1	6	0	1	0	0	0	0	0	3	0	2	0	0	0	0	13	9	8	0	14	3	1	1	0	0	0	0	0	0	0	0	0	0	0	0	0	0	0	0	0	0	0	0	0
Otu0959	65	0	1	0	0	0	0	1	2	0	0	0	1	0	0	3	1	0	1	2	0	3	1	0	9	0	3	1	0	0	0	0	1	0	0	0	4	0	0	0	0	0	0	1	0	0	0	0	0
Otu0962	64	0	0	0	0	0	0	0	0	0	0	0	0	0	0	0	0	0	0	0	0	0	0	0	0	0	0	0	0	0	0	0	0	0	0	0	0	0	0	0	0	0	0	0	0	0	0	0	0
Otu0963	64	0	0	0	0	0	0	0	0	0	0	0	0	0	0	0	0	0	0	0	0	0	0	0	0	0	0	0	0	0	0	0	0	0	0	0	0	0	0	0	0	0	0	0	0	0	0	0	0
Otu0960	64	0	0	2	1	0	0	0	0	0	2	2	1	0	0	4	0	0	0	1	0	1	1	4	4	3	4	2	0	0	0	0	0	0	0	0	0	0	0	0	0	0	0	0	0	0	0	0	0
Otu0961	64	0	4	0	0	0	0	0	7	0	1	0	0	7	0	0	0	0	0	0	0	0	1	0	0	0	0	0	0	0	0	0	0	2	0	2	0	0	0	0	0	0	0	0	0	0	0	0	0
Otu0965	63	2	0	1	2	4	0	1	1	0	2	2	1	0	1	4	0	0	0	5	0	8	8	8	3	0	6	0	0	0	0	0	0	0	0	0	0	0	0	0	0	0	0	0	0	0	0	0	0
Otu0969	63	0	0	0	0	0	0	0	0	0	0	0	0	0	0	0	0	0	0	0	0	0	0	0	0	0	0	0	2	2	5	3	0	0	6	4	9	8	1	0	1	0	0	1	0	0	1	2	0
Otu0964	63	0	0	0	0	0	0	0	0	0	0	0	0	0	0	0	0	0	0	0	0	1	0	0	0	0	0	0	0	0	0	0	0	0	0	0	0	0	0	0	0	0	0	0	0	0	0	0	0
Otu0970	63	0	1	0	0	0	2	1	7	0	0	0	0	0	0	0	0	0	0	0	0	0	0	0	0	0	0	0	0	0	0	3	2	0	3	6	10	4	0	0	0	0	0	0	0	0	0	0	0
Otu0966	63	0	0	0	0	0	0	0	0	0	0	0	0	0	0	0	0	0	0	0	0	0	0	0	0	0	0	0	0	0	0	0	0	0	0	0	14	0	0	0	36	0	0	0	0	0	0	0	12
Otu0967	63	0	0	0	0	0	0	0	0	0	0	0	0	0	0	0	0	0	0	0	0	0	0	0	0	0	1	0	0	0	0	0	0	0	0	0	0	0	0	0	0	0	0	0	0	0	0	0	0
Otu0968	63	0	0	1	0	0	0	0	1	0	1	1	0	0	0	0	0	0	5	0	0	3	2	1	0	1	0	1	0	0	0	0	1	0	0	0	0	1	0	0	1	1	0	0	0	0	0	0	0
Otu0973	62	4	1	3	4	0	1	0	4	2	3	1	0	6	0	0	0	0	0	0	0	1	1	1	24	0	4	0	0	0	0	0	0	0	0	0	0	0	0	0	0	0	0	0	0	0	0	0	0
Otu0972	62	0	0	0	0	0	0	0	0	0	0	0	0	0	0	0	0	0	0	0	0	0	0	0	0	0	0	0	1	2	1	0	1	0	0	7	40	7	0	0	1	0	0	0	0	0	0	0	0
Otu0971	62	0	0	0	0	0	0	0	0	0	0	0	0	0	0	0	0	0	0	0	0	0	0	0	0	0	0	0	3	1	0	2	3	5	1	5	9	3	2	0	2	2	0	6	0	1	0	0	0
Otu0974	62	0	0	3	0	0	0	0	5	0	1	0	0	0	0	6	1	1	2	7	0	1	2	3	8	7	1	11	0	0	0	0	0	0	0	0	0	0	0	0	0	0	0	0	0	0	0	0	0
Otu0976	61	4	0	2	2	1	0	0	23	0	3	2	4	5	0	0	0	0	0	0	0	0	0	0	0	0	0	1	0	0	0	0	0	0	0	0	0	0	0	0	0	0	0	0	0	0	0	0	0
Otu0978	61	0	0	0	0	0	0	0	0	0	0	0	0	0	0	0	0	0	0	0	0	0	0	0	0	0	0	0	0	1	0	1	0	0	0	1	8	0	0	0	17	0	0	0	1	0	4	1	2
Otu0975	61	0	0	0	0	0	0	2	8	0	3	0	0	0	0	0	0	0	0	0	0	0	0	0	0	0	0	0	0	0	0	0	0	0	0	5	33	1	0	0	0	0	0	0	0	0	0	0	0
Otu0977	61	0	0	0	0	1	0	0	1	0	1	0	0	0	0	8	0	0	0	5	1	13	4	17	4	3	0	3	0	0	0	0	0	0	0	0	0	0	0	0	0	0	0	0	0	0	0	0	0
Otu0979	61	0	0	0	0	0	0	0	0	0	0	0	0	2	0	0	0	0	0	0	0	0	0	0	45	0	0	0	0	0	0	0	3	0	0	1	0	1	0	0	2	0	0	2	1	0	0	0	0
Otu0983	60	1	0	0	0	0	0	1	0	0	0	0	0	1	0	4	0	0	2	0	0	2	24	5	1	2	15	0	0	0	0	0	0	0	0	0	0	0	0	0	0	0	0	0	0	0	0	0	0
Otu0985	60	0	0	0	0	0	0	0	0	0	0	0	0	1	1	2	0	0	0	4	1	13	4	6	8	0	3	2	0	0	0	2	0	0	0	0	0	0	0	0	0	0	0	0	0	0	0	0	0
Otu0986	60	0	0	0	1	0	0	0	0	0	0	0	0	2	0	0	0	0	0	1	0	0	2	0	0	0	1	0	2	2	0	1	0	0	0	3	12	0	0	0	0	0	0	0	0	0	0	0	0
Otu0982	60	0	2	0	0	0	0	0	0	0	0	0	0	0	0	11	0	0	0	0	0	5	14	6	3	1	2	4	1	0	0	0	0	0	0	0	0	0	1	0	5	0	0	0	0	0	0	0	1
Otu0980	60	0	1	0	0	0	0	0	0	0	0	0	0	0	0	0	0	0	0	0	0	1	1	1	0	0	3	1	1	0	0	0	1	0	0	0	14	0	0	0	0	0	0	0	0	0	0	0	0
Otu0981	60	0	0	0	0	0	0	0	12	0	0	0	0	0	0	0	0	0	0	0	0	0	0	0	0	0	0	0	0	0	0	0	0	0	0	0	0	0	0	0	0	0	0	0	0	0	0	0	0
Otu0984	60	0	0	0	0	0	0	0	0	0	0	0	1	0	0	0	0	0	0	0	0	0	0	0	0	0	0	0	0	0	0	0	0	0	0	0	0	0	0	0	0	0	0	0	0	0	0	0	0
Otu0989	59	0	0	0	0	0	0	2	0	0	0	0	0	0	0	0	0	0	0	0	0	0	0	0	0	0	0	0	0	0	0	0	0	0	0	0	0	0	0	0	0	0	0	0	0	0	0	0	0
Otu0987	59	0	0	0	0	0	0	0	0	0	0	0	0	0	0	12	0	0	0	2	0	0	2	1	0	0	4	5	2	0	1	3	2	0	5	1	1	2	0	0	0	3	0	1	7	0	1	0	1
Otu0988	59	0	0	0	0	0	0	0	0	0	0	0	0	0	0	0	0	0	0	0	0	0	0	0	0	0	0	0	1	0	1	1	0	0	1	9	4	6	0	0	0	2	0	0	0	0	0	0	0
Otu0990	58	0	0	0	0	0	0	0	0	0	0	0	0	0	0	0	0	0	0	0	0	0	0	0	0	0	0	0	15	4	4	9	4	1	8	8	5	0	0	0	0	0	0	0	0	0	0	0	0
Otu0997	57	3	1	1	4	5	2	0	11	1	6	3	4	2	0	1	0	0	0	1	0	1	0	2	6	1	0	2	0	0	0	0	0	0	0	0	0	0	0	0	0	0	0	0	0	0	0	0	0
Otu0996	57	0	0	0	0	0	0	0	0	0	0	0	0	0	0	0	0	0	0	0	0	0	0	0	0	0	0	0	0	1	2	3	3	0	2	0	1	0	3	2	5	0	0	0	0	1	4	0	0
Otu0994	57	0	0	0	0	0	0	0	0	0	0	0	0	0	0	2	0	0	0	0	0	0	1	2	0	0	1	3	0	0	0	0	0	0	1	6	3	0	1	0	2	3	0	1	4	0	0	3	1
Otu0992	57	0	0	0	0	0	0	0	0	0	0	0	0	0	0	0	0	0	0	0	0	0	0	0	0	0	0	0	0	0	0	0	0	0	0	0	1	0	0	0	0	0	0	0	0	0	0	0	0
Otu0991	57	0	0	0	0	0	0	0	0	0	0	0	0	0	0	0	0	0	0	0	0	0	0	0	0	0	0	0	0	0	0	0	0	0	0	0	0	0	0	0	0	0	0	0	0	0	0	0	0
Otu0993	57	0	0	0	0	0	0	0	8	0	1	0	1	0	0	11	0	2	0	1	0	4	0	1	2	0	6	17	0	0	0	0	0	0	0	0	0	0	0	0	0	0	0	0	0	0	0	0	0
Otu0995	57	0	0	0	0	0	0	0	0	0	0	0	0	0	0	0	0	0	0	0	0	0	0	0	0	0	0	0	3	0	2	5	6	0	3	4	24	10	0	0	0	0	0	0	0	0	0	0	0
Otu0998	56	0	0	0	0	0	0	0	0	0	0	0	0	0	0	0	0	0	0	0	0	0	0	0	0	0	0	0	0	0	1	0	2	0	0	0	3	1	0	0	0	0	0	0	0	0	0	0	0
Otu0999	56	0	6	0	0	2	3	0	11	0	0	2	0	4	0	2	0	0	0	2	0	1	0	1	2	2	0	0	0	0	0	0	0	0	0	0	0	0	0	0	0	0	0	0	0	0	0	0	0
Otu1003	55	0	0	0	0	0	0	0	0	0	0	0	0	0	0	0	0	0	0	0	0	0	0	0	0	0	0	0	3	3	3	2	3	2	4	9	5	1	0	2	5	0	0	2	0	0	3	0	0
Otu1002	55	0	0	0	0	3	5	7	28	1	0	1	0	0	0	0	0	0	0	0	0	0	0	0	0	0	0	0	1	1	0	1	0	0	4	0	0	0	0	0	0	0	0	0	0	0	0	0	0
Otu1000	55	0	0	0	0	0	0	0	0	0	0	0	0	0	0	0	0	0	0	0	0	0	0	0	0	0	0	0	0	0	0	1	5	0	0	10	0	0	8	0	0	0	0	1	3	1	2	0	4
Otu1006	55	0	0	0	0	0	0	0	1	0	0	0	0	0	0	0	0	0	0	0	0	0	0	0	0	0	0	0	0	0	0	0	0	0	0	0	0	0	0	0	0	0	0	0	0	0	0	0	0
Otu1005	55	0	0	0	0	0	0	0	0	0	0	0	0	0	0	0	0	0	0	0	0	0	0	0	0	0	0	0	0	0	0	0	0	0	0	0	0	0	0	0	0	0	0	0	0	0	0	0	0
Otu1004	55	0	0	0	0	0	0	0	1	0	0	0	0	2	0	1	0	0	0	0	0	0	0	0	2	0	0	0	0	0	0	0	1	0	0	0	0	0	0	0	0	0	0	0	0	0	0	0	0
Otu1001	55	0	1	0	0	0	0	0	1	0	1	1	0	1	0	1	0	0	0	5	0	6	2	12	1	2	0	0	0	0	0	0	0	0	0	0	0	0	0	0	0	0	0	0	0	0	0	0	0
Otu1009	54	1	0	0	0	0	0	0	6	0	0	0	0	0	0	0	0	0	0	0	0	0	0	0	0	2	4	0	0	0	0	0	0	0	0	0	0	0	0	0	0	0	0	0	0	0	0	0	0
Otu1008	54	0	0	0	0	0	0	0	0	0	0	0	0	0	0	0	0	0	0	0	0	0	0	0	0	0	0	0	0	0	0	0	0	0	0	0	0	0	6	9	15	3	0	0	1	0	4	0	0
Otu1007	54	0	0	0	0	0	0	0	0	0	0	0	0	0	0	0	0	0	0	0	0	0	0	0	0	0	0	0	0	0	0	5	0	0	0	1	4	0	0	0	0	4	0	0	0	0	0	0	0
Otu1012	54	0	0	0	0	0	0	0	0	0	0	0	0	0	0	0	0	0	0	0	0	0	0	0	0	0	0	0	0	0	0	0	0	0	0	0	0	1	0	0	0	0	0	0	0	0	0	0	0
Otu1010	54	0	0	0	0	0	0	0	0	0	0	0	0	0	0	0	0	0	0	0	0	0	0	0	0	0	0	0	2	0	3	2	7	2	0	8	24	6	0	0	0	0	0	0	0	0	0	0	0
Otu1011	54	0	0	1	0	0	0	0	0	0	0	0	4	0	0	11	0	0	2	0	0	5	0	3	2	0	0	9	0	0	0	0	0	0	0	0	0	0	0	0	0	0	0	0	0	0	0	0	0
Otu1013	53	0	0	0	0	0	0	0	0	0	0	0	0	0	0	0	0	0	0	0	0	0	0	0	0	0	0	0	0	0	0	0	0	0	0	0	0	0	0	0	0	0	0	0	0	0	0	0	0
Otu1016	52	0	0	0	0	0	0	0	0	0	0	0	0	0	0	0	0	0	0	0	0	0	0	0	0	0	0	0	2	7	1	9	6	3	0	7	9	2	0	0	0	0	0	0	0	0	0	0	2
Otu1015	52	0	0	0	0	0	0	0	0	0	0	0	0	0	0	0	0	0	0	0	0	0	0	0	0	0	0	0	6	4	3	1	3	0	2	20	5	0	0	0	7	0	0	0	1	0	0	0	0
Otu1014	52	0	0	0	0	0	0	0	0	0	0	0	0	0	0	0	0	0	0	0	0	0	0	0	0	0	0	0	0	0	0	0	0	0	0	1	0	0	3	1	5	5	1	0	4	1	4	0	0
Otu1019	51	1	0	1	0	1	2	2	30	0	3	1	2	5	0	0	0	0	0	0	3	0	0	0	0	0	0	0	0	0	0	0	0	0	0	0	0	0	0	0	0	0	0	0	0	0	0	0	0
Otu1017	51	0	1	0	0	0	0	0	0	0	0	0	0	0	0	0	0	0	0	0	0	0	0	0	0	0	0	0	0	1	0	2	0	0	0	0	0	0	10	0	0	3	0	0	0	6	1	9	0
Otu1018	51	0	0	0	0	0	0	0	0	0	0	0	0	0	0	0	0	0	0	0	0	0	0	0	0	0	0	0	0	0	0	0	0	0	1	0	0	8	2	0	4	0	0	1	4	2	0	0	3
Otu1022	51	0	0	0	0	0	0	0	0	0	0	0	0	0	0	0	0	0	0	0	0	0	0	0	0	0	0	0	0	0	3	0	0	0	4	1	14	0	0	2	0	0	0	0	0	0	0	0	0
Otu1023	51	0	0	0	0	0	0	0	0	0	0	0	0	0	0	0	0	0	0	0	0	0	0	0	0	0	0	0	0	0	0	0	0	0	0	0	0	0	0	0	0	0	0	0	0	0	0	0	0
Otu1020	51	0	0	0	0	0	0	0	0	0	0	0	0	0	0	0	0	0	0	0	0	0	0	0	0	0	0	0	5	0	7	8	0	1	0	0	19	7	0	1	0	0	0	0	2	0	0	0	0
Otu1021	51	0	0	0	0	0	0	0	0	0	0	0	0	0	0	0	0	0	0	7	3	6	10	4	14	2	3	0	0	0	0	0	0	0	0	0	0	0	0	0	0	0	0	0	0	0	0	0	0
Otu1029	50	0	1	0	0	0	0	4	7	0	1	1	1	0	1	8	0	0	0	1	1	0	3	2	1	4	0	3	0	0	0	0	0	0	0	0	0	0	0	0	0	0	0	0	0	0	0	0	0
Otu1033	50	0	0	0	0	0	0	0	0	0	0	0	0	0	0	0	0	0	0	0	0	0	0	0	0	0	0	0	0	1	1	0	7	0	1	1	0	4	11	1	4	0	0	0	3	0	0	0	0
Otu1030	50	0	0	0	0	0	0	0	0	0	0	0	0	0	0	0	0	0	0	0	0	0	0	0	0	0	0	0	0	1	6	6	3	0	2	8	4	8	0	0	3	0	0	1	0	0	0	0	0
Otu1026	50	0	0	0	0	0	0	0	0	0	0	0	0	0	0	1	0	0	0	0	1	3	3	2	6	2	1	2	1	1	0	1	0	0	1	0	1	8	0	0	3	1	0	0	0	0	1	0	0
Otu1027	50	0	0	0	0	0	0	0	0	0	2	0	0	0	0	0	0	0	0	0	0	0	0	0	0	0	0	0	0	0	3	0	0	0	2	3	0	0	1	0	6	0	0	4	5	4	3	0	0
Otu1024	50	0	0	0	0	0	0	0	0	0	0	0	0	0	0	0	0	0	0	0	0	0	0	1	0	0	0	0	0	0	0	0	0	6	0	1	1	0	0	0	0	0	0	0	0	0	0	0	0
Otu1028	50	0	0	0	0	0	0	0	0	0	0	0	0	0	0	0	0	0	0	0	0	0	0	0	0	0	0	0	0	0	0	0	0	0	0	0	0	0	0	0	0	0	0	0	0	0	0	0	0
Otu1025	50	0	0	0	0	0	0	0	0	0	0	0	0	0	0	0	0	0	0	0	0	0	0	0	0	0	0	0	0	0	0	0	0	0	0	0	0	0	0	0	0	0	0	0	0	0	0	0	0
Otu1031	50	0	0	0	0	0	0	0	0	0	0	0	0	0	0	3	0	0	1	0	0	0	3	1	0	0	1	2	0	0	0	0	0	0	0	2	0	0	0	0	0	0	0	0	0	0	0	0	0
Otu1032	50	0	0	0	0	0	0	0	0	0	0	0	0	0	0	0	0	0	0	0	0	0	0	0	0	0	0	0	0	0	0	13	3	0	6	8	9	11	0	0	0	0	0	0	0	0	0	0	0
Otu1034	49	0	0	0	0	0	1	0	0	0	0	0	0	0	4	18	2	0	2	0	0	2	2	2	3	2	3	8	0	0	0	0	0	0	0	0	0	0	0	0	0	0	0	0	0	0	0	0	0
Otu1040	48	3	3	4	1	1	0	2	2	0	2	1	1	4	0	0	0	0	0	0	3	2	1	3	3	1	1	0	0	0	0	0	0	0	0	0	0	0	0	0	0	0	0	0	0	0	0	0	0
Otu1037	48	3	0	2	0	0	0	0	1	2	0	1	0	0	0	0	0	9	0	28	0	0	0	0	0	0	0	2	0	0	0	0	0	0	0	0	0	0	0	0	0	0	0	0	0	0	0	0	0
Otu1042	48	2	1	1	0	13	1	0	11	1	1	0	0	1	0	0	0	0	0	0	0	0	0	0	0	0	2	0	2	0	0	0	0	0	0	0	0	0	0	0	0	0	0	0	0	0	0	0	0
Otu1039	48	0	0	0	0	0	0	0	0	0	0	0	0	0	0	0	0	0	0	0	0	0	0	0	0	0	0	0	0	0	0	0	2	0	5	2	0	0	0	0	0	0	0	0	0	0	0	0	0
Otu1035	48	0	0	0	0	0	0	0	0	0	0	0	0	0	0	0	0	0	0	0	0	0	0	2	0	0	0	0	0	0	0	0	0	0	0	0	0	0	0	0	0	0	0	0	0	0	0	0	0
Otu1041	48	0	3	2	2	1	0	0	1	2	2	2	4	0	0	4	0	0	0	0	0	3	0	0	1	0	2	1	0	0	0	0	0	0	0	0	0	0	0	0	0	0	0	0	0	0	0	0	0
Otu1036	48	0	0	0	0	0	0	0	0	0	0	0	0	0	0	0	0	0	0	0	0	0	0	0	0	0	0	0	0	0	0	0	4	0	0	0	0	0	0	0	2	0	0	0	0	0	1	0	0
Otu1038	48	0	0	0	0	0	0	0	0	0	0	0	0	0	0	0	0	0	0	0	0	0	0	0	0	0	0	0	1	0	0	7	3	0	2	4	25	6	0	0	0	0	0	0	0	0	0	0	0
Otu1049	47	0	0	0	0	0	0	0	0	0	0	1	1	1	2	9	6	1	3	0	4	1	1	5	5	1	1	4	0	0	0	0	0	0	0	0	0	0	0	0	0	0	0	0	0	0	0	0	0
Otu1044	47	0	0	0	0	0	0	0	0	0	0	0	0	0	0	0	0	0	0	1	0	0	0	2	0	0	0	0	0	2	5	8	1	2	0	5	11	10	0	0	0	0	0	0	0	0	0	0	0
Otu1045	47	0	0	0	0	0	0	0	0	0	0	0	0	0	0	0	0	0	0	0	0	0	0	0	0	0	0	0	0	0	0	0	0	0	0	0	0	0	1	0	0	1	0	0	0	0	0	0	0
Otu1050	47	0	0	0	0	0	0	0	0	0	0	0	0	0	0	0	0	0	0	0	0	0	0	0	0	0	0	0	0	0	0	0	0	0	0	0	0	0	0	0	0	0	0	0	0	0	0	0	0
Otu1043	47	0	0	0	0	0	0	0	0	0	0	0	0	0	0	0	0	0	0	0	0	0	0	0	0	0	0	0	2	0	0	0	2	2	15	5	16	4	0	0	0	0	0	0	0	0	0	0	0
Otu1048	47	0	0	0	0	0	0	0	1	0	0	0	0	0	0	0	0	0	0	0	0	0	0	2	3	0	1	2	0	0	0	0	0	0	0	0	0	0	0	0	0	0	0	0	0	0	0	0	0
Otu1046	47	0	0	0	0	0	0	0	0	0	0	0	0	0	0	0	0	0	0	0	0	0	4	0	0	0	0	0	0	0	0	2	2	0	1	4	1	0	0	0	0	0	0	0	0	0	0	0	0
Otu1047	47	0	0	0	0	0	0	0	0	0	0	0	0	0	0	0	0	0	0	0	0	0	0	0	1	0	0	0	0	0	0	1	0	1	0	6	32	5	0	0	0	0	0	0	0	0	0	0	0
Otu1055	46	0	0	0	0	0	0	0	0	0	0	0	0	0	0	0	0	0	0	0	0	0	0	0	0	0	0	0	1	0	1	0	0	0	0	0	0	0	12	1	11	7	0	8	2	0	0	1	0
Otu1052	46	0	0	0	0	0	0	0	0	0	0	0	0	0	0	0	0	0	0	0	0	0	0	0	0	0	0	0	1	0	0	0	0	0	0	0	5	0	0	0	0	0	0	1	0	0	0	0	1
Otu1051	46	0	6	3	0	0	0	0	0	0	0	0	0	0	0	0	0	0	0	0	0	11	1	0	4	0	1	0	0	0	0	0	0	0	0	0	0	0	0	0	0	0	0	0	0	0	0	0	0
Otu1053	46	0	1	0	0	0	0	0	1	0	0	0	0	0	0	12	0	0	0	3	0	1	3	6	1	3	1	3	0	0	0	0	0	0	0	0	0	0	0	0	3	0	0	1	1	0	0	0	1
Otu1054	46	0	2	0	0	0	0	0	2	0	0	0	0	0	0	2	0	0	0	0	0	1	0	2	0	1	0	1	0	0	0	0	0	0	0	0	0	0	0	0	0	0	0	0	0	0	0	0	0
Otu1058	45	1	0	2	0	0	0	0	2	0	5	5	2	2	0	0	0	0	0	3	0	0	0	1	0	1	0	2	0	0	0	0	0	0	0	0	0	0	0	0	0	0	0	0	0	0	0	0	0
Otu1061	45	0	0	0	0	0	0	0	0	0	0	0	0	0	0	1	0	0	0	0	0	0	0	0	0	0	0	0	0	1	0	0	0	1	5	5	0	1	1	0	0	0	0	0	0	0	0	0	0
Otu1060	45	0	0	0	0	0	0	0	0	0	1	0	0	0	0	0	0	0	0	0	1	0	0	0	0	0	0	0	0	0	0	0	0	0	0	0	0	0	0	0	0	0	0	0	0	0	0	0	0
Otu1056	45	0	0	0	0	0	0	0	0	0	0	0	0	0	0	0	0	0	0	0	0	0	0	0	0	0	0	0	3	0	0	2	2	0	5	4	11	6	0	1	5	0	0	0	0	0	0	0	2
Otu1057	45	0	0	0	0	0	0	0	6	0	0	0	0	0	0	0	0	0	0	0	0	0	0	0	0	0	0	0	1	0	2	0	1	0	3	3	10	0	0	0	0	0	0	0	0	0	0	0	0
Otu1059	45	0	0	0	1	0	0	0	6	1	1	0	0	0	0	1	0	0	0	1	0	2	0	7	8	13	4	0	0	0	0	0	0	0	0	0	0	0	0	0	0	0	0	0	0	0	0	0	0
Otu1062	44	1	0	1	0	0	1	0	0	1	4	0	0	0	0	1	0	0	0	0	1	4	1	5	8	2	2	7	0	0	0	0	0	0	0	0	0	0	0	0	0	0	0	0	0	0	0	0	0
Otu1064	44	0	0	0	0	0	0	0	3	0	1	0	0	0	2	11	0	2	0	3	1	10	1	2	1	1	0	2	0	0	0	0	0	0	0	0	0	0	0	0	0	0	0	0	0	0	0	0	0
Otu1067	44	0	0	0	0	0	2	0	7	0	0	0	3	0	0	0	0	0	0	0	0	0	0	0	0	0	0	0	0	1	0	0	0	0	0	0	0	0	0	0	0	0	0	0	0	0	0	0	0
Otu1066	44	0	0	1	0	0	0	0	0	0	0	0	0	1	0	0	0	0	0	0	0	0	0	0	0	0	0	0	3	0	0	0	0	0	0	4	4	2	4	0	10	0	0	0	1	0	0	0	4
Otu1069	44	0	0	0	0	0	0	0	0	0	0	0	0	0	0	0	0	0	0	0	0	0	0	0	0	0	0	0	0	0	0	1	1	0	2	1	0	1	3	0	2	0	0	4	2	0	0	0	1
Otu1063	44	0	0	0	0	0	0	0	0	0	0	0	0	0	0	0	0	0	0	0	0	0	0	0	0	0	0	0	0	0	2	0	2	0	1	0	3	1	0	0	0	0	0	0	0	0	0	0	0
Otu1065	44	0	1	1	6	5	0	2	12	4	3	0	1	2	0	1	0	0	0	0	0	0	0	2	0	2	0	2	0	0	0	0	0	0	0	0	0	0	0	0	0	0	0	0	0	0	0	0	0
Otu1068	44	0	0	0	0	0	0	0	0	0	0	0	0	0	0	0	0	0	0	0	0	0	0	0	0	0	0	0	0	0	0	0	0	0	0	1	3	0	0	0	0	0	0	0	0	0	0	0	0
Otu1076	43	1	0	0	0	0	0	0	0	0	0	1	0	0	0	3	4	1	1	0	0	2	4	1	0	0	0	2	4	2	3	4	1	0	0	0	1	8	0	0	0	0	0	0	0	0	0	0	0
Otu1073	43	0	3	2	0	0	0	0	6	0	5	1	1	2	2	0	0	0	0	0	0	3	0	0	0	0	0	0	0	0	0	0	0	0	0	0	0	0	0	0	0	0	0	0	0	0	0	0	0
Otu1070	43	0	0	0	0	0	0	0	0	0	0	0	0	0	0	0	0	0	0	0	0	0	0	0	0	0	0	0	1	3	0	0	1	0	0	0	6	2	0	0	1	0	0	0	0	0	1	0	0
Otu1074	43	0	0	0	0	0	0	0	0	0	0	0	0	0	0	0	0	0	0	0	0	0	0	0	0	0	0	0	0	1	2	4	2	0	2	1	3	0	0	0	0	0	0	0	0	0	0	0	0
Otu1077	43	0	0	0	0	0	0	0	0	0	0	1	0	0	0	0	0	0	0	0	0	0	0	0	0	0	0	0	3	0	0	0	1	0	0	2	16	2	1	0	6	0	0	1	3	0	0	0	1
Otu1075	43	0	0	0	0	0	0	0	0	0	0	0	0	0	0	0	0	0	0	0	0	0	0	0	0	0	0	0	0	0	0	0	0	0	0	3	0	0	0	0	0	0	0	0	0	0	0	0	0
Otu1078	43	0	0	0	0	0	0	0	0	0	0	0	0	0	0	0	0	0	8	0	2	0	8	1	0	6	3	0	0	0	0	0	0	0	0	0	0	0	0	0	0	0	0	0	0	0	0	0	0
Otu1071	43	0	0	0	0	0	0	0	0	0	0	0	0	0	0	0	0	0	0	1	0	0	13	2	4	4	5	13	0	0	0	0	0	0	0	0	0	0	0	0	0	0	0	0	0	0	0	0	0
Otu1072	43	0	0	0	0	0	0	0	0	0	0	0	0	0	0	0	0	0	0	0	0	0	0	0	0	0	0	0	0	0	0	0	0	0	0	0	0	0	0	0	0	0	0	0	0	0	0	0	0
Otu1087	42	0	0	0	0	0	0	0	1	0	0	0	1	0	2	0	2	0	0	4	0	7	6	1	6	5	7	0	0	0	0	0	0	0	0	0	0	0	0	0	0	0	0	0	0	0	0	0	0
Otu1079	42	0	0	0	0	0	0	0	0	0	0	0	0	0	0	0	0	0	0	0	0	0	0	0	0	0	0	1	0	0	1	0	0	0	0	0	0	0	0	0	0	1	0	0	0	0	0	0	0
Otu1080	42	0	0	0	0	0	0	0	7	1	0	1	1	0	0	1	0	0	0	0	0	0	0	0	0	0	5	0	0	0	0	0	0	0	0	0	0	0	0	0	0	0	0	0	0	0	0	0	0
Otu1081	42	0	0	0	0	0	0	0	0	0	0	0	0	0	0	0	0	0	0	0	0	0	0	0	0	0	0	0	0	0	0	0	0	0	0	10	32	0	0	0	0	0	0	0	0	0	0	0	0
Otu1082	42	0	0	0	0	0	0	0	0	0	0	0	0	0	0	0	0	0	0	3	2	0	0	0	3	0	0	0	2	0	0	9	3	0	1	2	10	6	0	0	0	0	0	0	0	0	0	0	0
Otu1083	42	0	0	0	0	0	0	0	0	0	0	0	0	0	0	0	0	0	0	0	0	4	0	7	26	1	0	0	0	0	0	0	0	0	0	0	0	0	0	0	0	0	0	0	0	0	0	0	0
Otu1084	42	0	0	1	1	0	0	0	2	0	0	0	0	0	0	2	0	0	0	0	0	1	2	1	0	1	0	1	0	0	0	0	0	0	0	0	0	0	0	0	0	0	0	0	0	0	0	0	0
Otu1085	42	0	0	0	0	0	0	0	2	2	0	0	0	0	0	1	0	0	0	1	0	0	0	3	32	0	0	0	0	0	0	0	0	0	0	0	0	0	0	0	0	0	0	0	0	0	0	0	0
Otu1086	42	0	0	0	0	0	0	0	0	0	1	0	0	0	0	1	0	5	0	0	0	0	0	0	1	0	20	2	0	0	0	0	0	0	0	0	0	0	0	0	0	0	0	0	0	0	0	0	0
Otu1095	41	0	0	0	0	0	0	0	0	0	0	0	0	0	0	0	0	0	3	0	0	0	0	0	0	0	0	0	0	1	1	0	2	0	4	0	0	0	0	0	1	0	0	0	0	0	0	0	0
Otu1091	41	0	0	0	0	1	0	0	0	0	0	0	0	0	0	0	0	0	0	0	0	0	0	0	0	0	0	0	5	1	1	9	1	2	0	11	4	2	0	0	0	0	0	0	0	0	0	0	0
Otu1094	41	0	0	0	0	0	0	0	0	0	0	0	0	0	0	0	0	0	0	0	0	0	0	0	0	0	0	0	0	0	4	0	1	0	0	2	2	4	4	2	3	0	0	3	9	0	1	0	0
Otu1096	41	0	0	0	0	0	0	0	0	0	0	0	0	0	0	0	0	0	0	0	0	0	0	0	0	0	0	0	1	0	0	0	1	0	2	3	5	1	2	6	7	0	0	0	11	0	0	0	0
Otu1090	41	0	0	0	0	0	0	0	0	0	0	0	0	0	0	0	0	0	0	0	0	0	0	0	0	0	0	0	0	0	0	0	1	1	2	2	5	0	0	0	0	0	0	0	0	0	0	0	0
Otu1092	41	0	0	0	0	0	0	0	0	0	0	0	0	0	0	0	0	0	0	0	0	0	0	0	0	0	0	0	0	0	0	0	0	0	0	0	0	0	0	0	0	0	0	0	0	0	0	0	0
Otu1088	41	0	0	0	0	0	0	0	0	0	0	0	0	0	0	0	0	0	0	0	0	0	0	0	0	0	0	0	2	0	6	0	1	3	2	2	10	0	0	0	5	0	1	1	5	0	0	0	0
Otu1089	41	0	0	1	1	0	0	1	1	0	0	1	1	1	0	6	0	0	0	0	0	1	7	6	3	1	2	3	0	0	0	0	0	0	0	0	0	0	0	0	0	0	0	0	0	0	0	0	0
Otu1093	41	0	0	0	0	0	0	0	0	0	1	1	0	0	0	6	0	0	0	0	0	4	0	3	8	1	0	1	0	0	0	0	0	0	0	0	0	0	0	0	0	0	0	0	0	0	0	0	0
Otu1102	40	2	5	7	1	1	0	0	5	0	11	0	3	3	0	1	0	0	0	0	0	1	0	0	0	0	0	0	0	0	0	0	0	0	0	0	0	0	0	0	0	0	0	0	0	0	0	0	0
Otu1097	40	0	0	0	0	0	0	0	2	0	0	0	0	0	0	2	0	0	0	0	0	1	0	0	0	0	0	0	0	1	0	0	0	0	0	3	17	3	2	0	2	0	1	0	5	1	0	0	0
Otu1104	40	0	0	0	0	0	0	0	0	0	0	0	0	1	0	0	0	0	0	0	0	0	0	0	0	0	0	0	0	0	0	0	0	0	0	0	0	0	0	0	0	0	0	0	0	0	0	0	0
Otu1100	40	0	0	0	0	0	0	0	0	0	0	0	0	0	0	0	0	0	0	0	0	0	0	0	0	0	0	0	0	0	0	0	0	0	0	0	4	0	0	0	0	0	0	0	0	0	0	0	0
Otu1103	40	0	0	0	0	0	0	0	0	0	0	0	0	0	0	0	0	0	0	0	0	0	2	0	0	0	0	0	0	0	0	0	0	0	0	2	0	0	0	0	3	0	0	0	0	0	0	0	0
Otu1098	40	0	0	0	0	0	0	0	0	0	1	0	0	0	0	0	0	0	0	0	0	0	0	0	0	1	0	0	3	0	0	1	1	0	0	8	19	3	0	0	0	0	0	0	0	0	0	0	0
Otu1099	40	0	0	0	0	0	0	0	0	0	0	0	0	0	0	0	0	0	0	0	0	0	0	31	8	0	1	0	0	0	0	0	0	0	0	0	0	0	0	0	0	0	0	0	0	0	0	0	0
Otu1101	40	0	0	0	0	0	0	0	0	0	0	0	0	0	0	0	0	0	0	0	0	0	0	0	0	0	0	0	0	0	0	0	0	0	0	0	0	0	0	0	0	0	0	0	0	0	0	0	0
Otu1107	39	2	0	0	2	1	1	3	4	0	1	1	0	1	0	0	0	1	1	2	0	3	1	0	1	4	0	3	0	0	1	0	0	0	0	0	0	0	0	0	0	0	0	0	0	0	0	1	0
Otu1112	39	1	0	0	0	0	0	0	0	0	0	0	0	0	0	0	0	0	0	0	0	0	0	0	0	0	0	0	0	1	0	0	0	0	0	0	0	5	0	0	1	0	0	0	0	0	0	0	0
Otu1110	39	0	0	0	0	0	0	0	0	0	0	0	0	0	0	0	0	0	0	0	0	0	0	0	0	0	0	0	0	1	0	0	0	0	0	0	0	0	6	0	4	3	0	5	0	0	4	0	3
Otu1108	39	0	0	0	0	0	0	0	0	0	0	0	0	0	0	0	0	0	0	0	0	0	0	0	0	0	0	0	0	0	3	1	0	2	0	0	4	2	0	0	0	0	0	0	1	0	0	0	0
Otu1109	39	0	0	0	0	0	0	0	0	0	0	0	0	0	0	0	0	0	0	0	0	0	0	0	0	0	0	0	0	0	1	0	0	0	0	0	0	1	0	0	0	0	0	0	0	0	0	0	0
Otu1105	39	0	0	0	0	0	0	0	0	0	0	0	0	0	0	0	0	0	0	0	0	0	0	0	0	0	0	0	0	0	0	0	2	1	0	0	2	2	0	0	1	0	0	0	0	0	0	3	1
Otu1111	39	0	0	0	0	0	0	0	0	0	0	0	0	0	0	0	0	0	0	0	0	0	0	0	0	0	0	0	0	0	5	0	0	0	0	0	0	1	0	0	0	0	0	0	0	0	0	0	0
Otu1106	39	0	0	0	0	0	0	0	0	0	0	0	0	0	0	0	0	0	0	0	0	0	0	0	0	0	0	0	0	0	0	1	1	0	0	0	11	0	0	0	0	0	0	0	0	0	0	0	0
Otu1113	39	0	0	0	0	0	0	0	0	0	0	0	0	0	0	0	0	0	0	0	0	0	0	0	0	0	0	0	0	0	0	0	0	0	0	3	0	0	0	0	1	0	0	0	0	0	0	0	0
Otu1115	38	4	0	0	0	2	0	0	0	2	15	3	4	0	0	0	0	0	0	0	0	0	0	0	0	0	0	0	0	0	0	0	0	0	0	0	0	0	0	0	0	0	0	0	0	0	0	0	0
Otu1117	38	2	5	0	4	1	0	1	1	0	0	0	0	2	0	0	0	0	0	0	0	0	0	0	0	0	22	0	0	0	0	0	0	0	0	0	0	0	0	0	0	0	0	0	0	0	0	0	0
Otu1120	38	0	0	0	0	0	0	0	0	0	0	0	0	0	0	0	0	0	0	0	0	0	0	0	0	0	0	0	0	2	5	1	4	0	0	7	2	2	0	0	0	0	0	0	0	0	0	0	0
Otu1114	38	0	0	0	0	0	0	0	0	0	0	0	0	0	0	0	0	0	0	0	0	0	0	0	0	0	0	0	0	1	3	9	0	0	3	9	12	1	0	0	0	0	0	0	0	0	0	0	0
Otu1119	38	0	0	0	0	0	0	0	0	0	1	1	0	0	0	0	0	0	0	0	0	0	0	0	2	0	0	0	1	1	0	0	1	1	7	2	17	2	0	0	0	0	0	0	0	0	0	0	0
Otu1116	38	0	0	0	0	0	0	0	0	0	0	0	0	0	0	0	0	0	0	0	0	1	0	0	0	0	0	0	0	0	0	0	0	0	2	0	0	0	0	0	0	0	0	0	1	0	0	0	0
Otu1118	38	0	0	0	0	0	0	1	1	0	0	0	0	1	0	7	0	2	6	2	0	3	0	3	1	2	1	8	0	0	0	0	0	0	0	0	0	0	0	0	0	0	0	0	0	0	0	0	0
Otu1121	38	0	0	0	1	0	0	0	0	0	0	0	0	7	0	2	0	0	0	1	0	0	2	0	0	0	0	2	0	0	0	0	0	0	0	0	0	0	0	0	0	0	0	0	0	0	0	0	1
Otu1122	38	0	0	0	0	0	0	0	0	0	0	0	0	0	0	0	0	0	0	0	0	0	0	0	0	0	0	0	0	0	0	0	19	0	11	8	0	0	0	0	0	0	0	0	0	0	0	0	0
Otu1125	37	3	0	1	1	1	1	0	0	0	3	3	4	1	0	0	0	0	0	0	0	0	6	0	1	2	0	1	0	0	1	0	0	0	2	2	0	0	0	0	1	3	0	0	0	0	0	0	0
Otu1127	37	2	0	1	0	2	0	1	0	0	1	1	1	0	2	5	1	0	0	1	1	0	4	5	2	2	1	4	0	0	0	0	0	0	0	0	0	0	0	0	0	0	0	0	0	0	0	0	0
Otu1126	37	2	1	1	1	0	0	1	5	0	0	3	1	2	0	3	0	0	0	0	0	0	0	0	0	3	3	0	0	0	0	0	0	0	0	0	0	0	0	0	0	0	0	0	0	0	0	0	0
Otu1128	37	0	0	2	1	0	0	0	0	0	0	0	0	0	0	0	2	0	0	1	0	0	6	8	5	3	1	7	0	1	0	0	0	0	0	0	0	0	0	0	0	0	0	0	0	0	0	0	0
Otu1129	37	0	0	0	0	0	0	0	0	0	0	0	0	0	0	0	0	0	0	0	0	0	0	0	0	0	0	0	0	0	0	0	0	0	0	0	0	0	0	0	0	0	0	0	0	0	0	0	0
Otu1124	37	0	0	0	0	0	0	0	0	0	0	0	0	0	0	0	0	0	0	0	0	0	0	0	0	0	0	0	0	0	4	3	3	0	0	1	5	2	0	0	0	0	0	0	0	0	0	0	0
Otu1123	37	0	0	0	0	0	0	0	0	0	0	0	0	0	0	0	0	0	0	0	0	1	0	0	0	0	0	0	2	0	2	1	0	0	3	6	9	3	0	1	0	0	0	0	0	0	0	0	0
Otu1140	36	2	0	0	0	0	0	0	0	0	0	0	0	0	0	0	0	0	0	0	9	0	2	0	0	0	0	0	0	0	0	0	0	0	0	0	0	0	0	0	0	0	0	0	0	0	0	0	0
Otu1144	36	2	0	0	5	0	0	0	0	0	2	0	0	5	0	0	0	0	0	0	0	0	0	0	0	0	0	0	0	0	0	14	5	0	2	0	0	1	0	0	0	0	0	0	0	0	0	0	0
Otu1130	36	1	0	0	0	0	0	0	3	0	0	1	0	0	0	3	0	0	0	4	1	4	4	2	11	1	1	0	0	0	0	0	0	0	0	0	0	0	0	0	0	0	0	0	0	0	0	0	0
Otu1131	36	1	1	0	0	0	0	0	0	0	0	0	0	1	0	3	0	0	0	1	0	0	3	4	8	0	0	1	0	0	0	0	0	0	0	4	5	0	0	0	0	0	0	0	0	0	0	0	0
Otu1132	36	0	0	0	0	0	0	0	0	0	0	0	0	0	0	0	0	0	0	0	0	0	0	0	0	0	0	0	9	26	0	0	0	0	0	0	0	0	0	0	0	0	0	0	0	0	0	0	0
Otu1139	36	0	0	0	0	0	0	0	0	0	0	0	0	0	0	0	0	0	0	0	0	0	0	0	0	0	0	0	2	1	0	2	14	0	0	2	0	1	1	2	4	0	0	1	0	0	0	0	0
Otu1135	36	0	0	0	0	0	0	0	0	0	0	0	0	0	0	0	0	0	0	0	0	0	0	0	0	0	0	0	1	0	3	0	0	0	0	0	0	1	19	0	0	0	0	1	0	0	3	2	4
Otu1134	36	0	0	0	0	0	0	0	0	0	0	0	0	0	0	0	0	0	0	0	0	0	0	0	0	0	0	0	0	0	5	0	0	0	0	0	3	0	3	0	1	0	0	0	0	0	0	0	0
Otu1133	36	0	0	0	0	0	0	0	0	0	0	0	0	0	0	0	0	0	0	0	0	0	0	0	0	0	0	0	0	0	1	4	2	0	1	3	4	0	0	0	0	0	0	0	0	0	0	1	0
Otu1138	36	0	0	0	0	0	0	0	0	0	0	0	0	0	0	0	0	0	0	0	0	0	0	0	0	0	0	0	0	0	4	0	0	0	2	5	20	0	0	0	0	0	0	0	0	0	0	0	0
Otu1136	36	0	0	0	0	0	0	0	0	0	0	0	0	0	0	0	0	0	0	0	0	0	0	0	0	0	1	0	0	0	0	0	0	0	0	0	0	0	0	0	0	0	0	0	0	0	0	0	0
Otu1137	36	0	0	0	0	0	0	0	0	0	0	0	0	0	0	0	0	0	0	0	0	0	0	0	0	0	0	0	0	0	0	0	0	0	0	0	0	0	0	0	0	0	0	0	0	0	0	0	0
Otu1141	36	0	0	0	0	0	0	0	0	0	0	0	0	0	0	2	0	0	0	1	0	1	0	10	2	11	6	3	0	0	0	0	0	0	0	0	0	0	0	0	0	0	0	0	0	0	0	0	0
Otu1142	36	0	0	0	1	0	0	0	0	0	0	0	1	2	0	5	0	0	3	0	0	0	2	1	0	1	2	2	0	0	0	0	0	0	0	0	0	0	0	0	0	0	0	0	0	0	0	0	0
Otu1143	36	0	0	0	0	0	0	0	0	0	0	0	0	0	0	0	0	0	0	0	0	0	2	0	0	0	0	2	0	0	0	0	0	0	0	0	0	0	0	0	0	0	0	0	0	0	0	0	0
Otu1145	36	0	0	0	0	0	0	1	6	0	4	0	0	0	0	7	0	0	0	0	0	2	5	3	3	0	2	0	0	0	0	0	0	0	0	0	0	0	0	0	0	0	0	0	0	0	0	0	0
Otu1147	35	2	0	0	1	3	1	0	6	0	0	1	0	0	0	1	0	0	0	1	1	3	3	1	4	3	0	4	0	0	0	0	0	0	0	0	0	0	0	0	0	0	0	0	0	0	0	0	0
Otu1146	35	1	0	0	0	0	0	0	0	0	0	0	1	0	0	0	0	0	3	0	0	0	0	0	0	0	0	0	0	0	2	0	1	0	5	1	7	0	0	0	0	0	0	0	0	0	0	1	0
Otu1148	35	1	0	1	1	0	0	0	10	0	0	1	0	2	0	3	0	0	0	0	0	2	3	0	3	0	8	0	0	0	0	0	0	0	0	0	0	0	0	0	0	0	0	0	0	0	0	0	0
Otu1151	35	1	1	1	2	0	0	0	2	2	8	1	3	1	0	1	0	0	0	3	0	3	1	1	0	0	3	1	0	0	0	0	0	0	0	0	0	0	0	0	0	0	0	0	0	0	0	0	0
Otu1149	35	0	0	0	0	0	0	0	0	0	0	0	0	0	0	0	0	0	0	0	0	0	0	0	0	0	0	0	0	0	0	0	0	0	0	0	0	0	0	0	0	0	0	0	0	0	0	0	0
Otu1152	35	0	0	0	0	0	0	0	0	0	0	0	0	0	0	0	0	0	0	0	0	0	0	0	0	0	0	0	0	0	0	0	0	0	0	4	0	0	0	0	0	0	0	0	0	0	0	0	0
Otu1155	35	0	0	0	0	0	0	0	8	0	0	0	0	0	0	3	0	0	0	0	0	0	0	0	0	1	0	2	0	0	0	0	0	0	0	0	0	0	0	0	0	0	0	0	0	0	0	0	0
Otu1150	35	0	0	0	0	1	0	0	4	0	0	0	0	0	0	5	0	0	0	0	0	0	0	0	0	5	3	1	0	0	0	0	0	0	0	0	0	0	0	0	0	0	0	0	0	0	0	0	0
Otu1153	35	0	0	0	0	0	0	0	0	0	0	0	0	0	0	3	0	0	0	3	0	5	2	1	15	2	1	2	0	0	0	0	0	0	0	0	0	0	0	0	0	0	0	0	0	0	0	0	0
Otu1154	35	0	0	0	0	0	0	0	0	0	0	0	0	0	0	0	0	0	0	0	0	0	0	0	0	0	0	0	0	0	0	0	0	0	0	0	0	0	0	0	0	0	0	0	0	0	0	0	0
Otu1156	35	0	2	0	0	0	0	0	0	0	0	0	0	0	0	0	0	0	0	1	0	1	2	2	11	0	1	0	0	0	0	1	0	0	0	1	0	0	0	0	0	0	0	0	0	0	0	0	1
Otu1157	35	0	0	0	0	0	0	0	0	0	0	0	0	13	0	0	0	0	0	0	0	0	1	0	3	0	0	1	0	0	0	0	0	0	0	0	0	0	0	0	0	0	0	0	0	0	0	0	0
Otu1167	34	0	0	0	0	0	0	0	0	0	0	0	0	0	2	1	0	0	0	2	0	2	4	1	1	0	0	3	0	0	0	0	0	0	0	2	0	0	0	0	0	0	0	0	0	0	0	0	0
Otu1158	34	0	0	0	0	0	0	0	0	0	0	0	0	0	0	0	0	0	0	0	0	0	0	0	0	0	0	0	10	9	0	0	0	0	0	2	1	11	0	0	0	0	0	0	0	0	0	0	0
Otu1162	34	0	0	0	0	0	0	0	0	0	0	0	0	0	0	0	0	0	0	0	0	0	0	0	0	0	0	0	4	1	0	1	0	1	2	0	7	3	0	0	0	0	0	0	0	0	0	0	0
Otu1161	34	0	0	0	0	0	0	0	0	0	0	0	0	0	0	0	0	0	0	0	0	0	0	0	0	0	0	0	3	1	0	1	5	0	4	3	11	5	0	0	0	0	0	0	0	0	0	0	0
Otu1166	34	0	0	0	0	0	0	0	0	0	0	0	0	0	0	0	0	0	0	0	0	0	0	0	0	0	0	0	0	1	0	2	3	0	0	6	7	3	0	0	5	0	0	1	2	0	0	0	0
Otu1159	34	0	0	0	0	0	0	0	0	0	0	0	0	0	0	2	0	0	0	0	0	0	0	0	1	0	0	0	1	0	0	0	0	0	0	0	0	0	0	0	0	0	0	0	0	0	0	0	0
Otu1160	34	0	0	0	0	0	0	0	0	0	0	0	0	0	0	3	0	0	0	3	0	4	12	5	2	2	1	0	0	0	0	0	0	0	0	0	0	0	0	0	0	0	0	0	0	0	0	0	0
Otu1163	34	0	0	0	0	0	0	0	3	0	0	0	0	0	0	0	0	0	0	0	0	0	0	1	0	0	1	0	0	0	0	0	0	0	0	0	0	0	0	0	0	0	0	0	0	0	0	0	0
Otu1164	34	0	0	0	0	0	0	0	0	0	0	0	1	0	0	0	0	0	0	0	0	0	0	0	0	0	0	0	0	0	1	3	4	0	1	1	20	1	0	0	0	0	0	0	0	0	0	0	2
Otu1165	34	0	0	1	0	0	0	2	17	1	0	1	0	0	0	2	0	0	0	2	0	1	0	1	4	1	0	0	0	0	0	0	0	0	0	0	0	0	0	0	0	0	0	0	0	0	0	0	0
Otu1168	34	0	0	0	0	0	0	0	0	0	1	0	0	2	0	7	0	0	2	15	1	1	0	0	1	0	0	0	0	0	0	0	0	0	0	0	0	0	0	0	0	0	0	0	0	0	0	0	0
Otu1169	34	0	0	0	0	0	0	5	0	0	0	0	0	0	0	0	0	0	0	6	0	0	0	7	16	0	0	0	0	0	0	0	0	0	0	0	0	0	0	0	0	0	0	0	0	0	0	0	0
Otu1170	34	0	0	0	0	0	0	0	0	0	0	0	5	0	0	0	0	0	0	3	0	0	0	26	0	0	0	0	0	0	0	0	0	0	0	0	0	0	0	0	0	0	0	0	0	0	0	0	0
Otu1174	33	0	2	0	0	0	0	0	0	0	1	0	0	0	0	2	0	0	0	0	0	0	0	0	1	2	0	0	0	1	0	0	0	0	0	0	0	0	0	0	0	0	0	0	0	0	0	0	0
Otu1172	33	0	0	0	0	0	0	0	0	0	0	0	0	0	0	0	0	0	0	0	0	0	0	0	0	0	0	0	0	0	0	0	0	0	0	0	0	0	0	0	0	0	0	0	0	0	0	0	0
Otu1171	33	0	0	0	0	0	0	0	0	0	0	0	0	0	0	0	0	0	0	0	0	0	0	18	11	1	0	0	0	0	0	0	0	0	0	0	0	0	0	0	0	0	0	0	0	0	0	0	0
Otu1173	33	0	2	1	1	1	0	0	7	0	0	2	0	2	0	0	0	0	0	1	0	0	0	1	0	0	0	5	0	0	0	0	0	0	0	0	0	0	0	0	0	0	0	0	0	0	0	0	0
Otu1175	33	0	0	0	0	0	0	0	1	0	0	0	0	1	0	0	0	0	0	0	0	0	0	0	0	0	0	0	0	0	2	3	4	0	6	12	4	0	0	0	0	0	0	0	0	0	0	0	0
Otu1177	32	0	0	0	0	0	0	0	0	0	0	0	0	0	1	11	1	0	0	0	0	0	1	3	2	2	5	6	0	0	0	0	0	0	0	0	0	0	0	0	0	0	0	0	0	0	0	0	0
Otu1176	32	0	0	0	0	0	0	0	0	0	0	0	0	0	0	6	0	0	0	0	0	2	2	0	3	0	3	3	0	0	0	0	0	0	0	1	0	1	2	0	1	0	0	2	0	0	0	0	0
Otu1180	32	0	0	0	0	0	0	0	0	0	0	0	0	0	0	0	0	0	0	0	0	0	0	0	0	0	0	0	0	0	0	0	0	0	0	2	0	0	0	0	0	0	0	0	0	0	0	0	0
Otu1184	32	0	0	0	0	0	0	0	0	0	0	0	0	0	0	0	0	0	0	0	0	0	0	0	0	0	0	0	0	0	0	2	0	0	0	0	3	2	0	0	0	0	0	0	0	0	0	0	0
Otu1181	32	0	0	0	0	0	0	0	0	0	0	0	0	0	0	0	0	0	0	0	0	0	0	0	0	0	0	0	0	0	1	1	2	2	5	4	6	3	0	0	0	0	0	0	0	0	0	0	0
Otu1185	32	0	0	0	0	0	0	0	0	0	0	0	0	0	0	0	0	0	0	0	0	0	0	0	0	0	0	0	0	0	1	0	0	0	0	0	0	0	0	0	0	0	0	0	0	0	0	0	0
Otu1179	32	0	0	0	0	0	0	0	0	0	0	0	0	0	0	0	0	0	0	0	0	0	0	0	0	0	0	0	0	0	0	0	0	0	0	0	0	0	0	0	0	0	0	0	0	0	0	0	0
Otu1183	32	0	0	0	0	0	0	0	0	0	0	0	0	0	0	0	0	0	0	0	0	0	0	0	0	0	0	0	0	0	0	0	0	0	0	0	0	0	0	0	0	0	0	0	0	0	0	0	0
Otu1178	32	0	0	0	0	0	0	0	0	0	0	0	0	0	0	0	0	0	0	0	0	1	0	0	0	0	0	0	0	0	0	0	0	0	0	0	0	0	0	0	0	0	0	0	0	0	0	0	0
Otu1182	32	0	0	0	0	0	0	0	0	0	0	0	0	0	0	0	0	0	0	0	0	0	0	0	0	0	0	0	1	0	0	6	1	0	1	7	15	0	0	0	0	0	0	0	0	0	0	0	0
Otu1186	32	0	0	0	0	0	0	0	2	0	0	0	0	0	0	1	0	0	0	0	0	2	4	1	0	2	5	2	0	0	0	0	0	0	0	0	0	0	0	0	0	0	0	0	0	0	0	0	0
Otu1194	31	0	0	0	2	0	0	0	11	0	0	0	3	0	3	0	0	0	0	0	0	0	0	0	0	0	0	0	0	0	0	0	0	0	0	0	0	0	0	0	0	0	0	0	0	0	0	0	0
Otu1197	31	0	0	0	0	0	0	0	0	0	0	0	0	0	0	0	0	0	0	0	0	0	0	0	0	0	0	0	13	18	0	0	0	0	0	0	0	0	0	0	0	0	0	0	0	0	0	0	0
Otu1198	31	0	0	0	0	0	0	0	0	0	0	0	0	0	0	0	0	0	0	0	0	0	0	0	0	1	0	0	0	3	1	4	0	0	3	2	9	3	0	0	0	0	0	0	0	0	0	0	0
Otu1190	31	0	0	0	0	0	0	0	0	0	0	0	0	0	0	0	0	0	0	0	0	0	0	0	0	0	0	0	0	1	0	8	0	0	3	2	2	3	0	0	1	1	0	1	0	0	1	0	3
Otu1187	31	0	0	0	0	0	0	0	0	0	0	0	0	0	0	0	0	0	0	0	0	0	0	0	0	0	0	0	0	0	0	0	0	0	0	0	0	0	0	0	0	0	0	0	0	0	0	0	0
Otu1195	31	0	0	0	0	0	0	0	0	0	0	0	0	0	0	0	0	0	0	0	0	0	0	0	0	0	0	0	0	0	0	0	0	0	0	0	0	0	0	0	0	0	0	0	0	0	0	0	0
Otu1193	31	0	0	0	0	0	0	0	0	0	0	0	0	0	0	0	0	0	0	0	0	0	0	0	0	0	0	0	0	0	0	0	0	0	0	0	0	0	0	0	0	0	0	0	0	0	0	0	0
Otu1196	31	0	0	0	0	0	1	0	0	0	0	0	0	0	0	0	0	0	0	0	0	0	0	0	0	0	0	0	0	0	0	0	0	0	0	0	0	0	0	0	0	0	0	0	0	0	0	0	0
Otu1188	31	0	0	0	0	0	0	0	0	0	0	0	0	0	0	0	0	0	0	0	0	0	0	0	0	0	0	0	0	0	0	0	0	0	5	1	0	2	0	0	5	0	0	0	2	1	2	3	1
Otu1189	31	0	0	0	0	0	0	0	0	0	0	0	0	0	0	0	0	0	0	0	0	0	0	0	0	0	0	0	0	0	0	0	0	0	0	0	0	0	0	0	0	0	0	0	0	0	0	0	0
Otu1191	31	0	0	0	0	0	0	0	0	0	0	0	0	0	0	0	0	0	0	0	0	0	0	0	0	0	0	0	0	0	0	1	0	0	0	15	15	0	0	0	0	0	0	0	0	0	0	0	0
Otu1192	31	0	0	0	0	0	0	0	0	0	0	0	0	0	0	2	0	0	0	4	4	2	0	5	6	8	0	0	0	0	0	0	0	0	0	0	0	0	0	0	0	0	0	0	0	0	0	0	0
Otu1201	30	0	0	0	0	0	0	0	0	0	0	0	0	0	0	0	0	0	0	0	0	0	0	0	0	0	0	0	1	2	1	3	6	0	8	0	2	0	0	2	1	0	0	0	0	0	0	0	0
Otu1210	30	0	7	0	0	0	0	0	0	0	0	0	0	0	0	0	0	0	0	0	0	0	0	0	0	0	0	0	0	1	0	0	1	0	0	5	1	0	3	1	0	0	0	1	0	0	0	0	0
Otu1203	30	0	0	0	0	0	0	0	0	0	0	0	0	0	0	0	0	0	0	0	0	0	0	0	0	0	0	0	1	0	2	0	0	0	0	0	0	0	0	2	0	0	0	0	0	0	0	0	0
Otu1207	30	0	0	0	0	0	0	0	0	0	0	0	0	0	0	0	0	0	0	0	0	0	0	0	0	0	0	0	0	0	0	0	0	1	1	0	0	0	0	0	0	0	0	0	0	0	0	0	0
Otu1208	30	0	0	0	0	0	0	0	0	0	2	2	0	2	0	0	0	0	0	0	0	1	0	0	0	0	0	1	0	0	0	0	0	0	2	0	0	0	0	0	0	0	0	0	0	0	0	0	0
Otu1211	30	0	0	0	0	0	0	0	0	0	0	0	0	0	0	0	0	0	0	0	0	0	0	0	0	0	0	0	0	0	0	0	0	0	0	4	0	1	0	0	1	0	0	0	0	0	0	0	0
Otu1199	30	0	0	1	0	2	0	0	0	0	0	0	0	6	0	0	0	0	0	0	0	0	1	0	0	2	0	0	0	0	0	0	0	0	0	0	0	0	0	0	0	0	0	0	0	0	0	0	0
Otu1204	30	0	0	0	0	0	0	0	1	0	0	0	0	0	0	3	0	0	0	3	0	2	3	9	1	0	2	0	0	0	0	0	0	0	0	0	0	0	0	0	0	0	0	0	0	0	0	0	0
Otu1200	30	0	0	0	0	0	0	0	0	0	0	0	0	0	0	0	0	0	0	0	0	0	0	2	0	0	0	0	0	0	0	6	0	0	0	0	0	0	0	0	0	0	0	0	0	0	0	0	0
Otu1202	30	0	0	0	1	0	0	0	6	0	0	0	0	0	0	0	0	0	0	1	1	0	1	1	5	1	1	0	0	0	0	0	0	0	0	0	0	0	0	0	0	0	0	0	0	0	0	0	0
Otu1205	30	0	0	0	0	0	0	0	0	0	0	0	0	0	0	0	0	0	0	0	0	0	0	0	0	0	0	0	0	0	0	0	0	0	0	0	0	0	0	0	0	0	0	0	0	0	0	0	0
Otu1206	30	0	0	0	0	0	0	0	0	0	0	0	0	0	0	1	0	0	0	0	0	0	0	0	0	0	0	0	0	0	0	0	0	0	0	0	0	0	0	0	0	0	0	0	0	0	0	0	0
Otu1209	30	0	0	0	0	0	0	0	0	0	0	0	0	0	0	11	0	0	0	2	1	0	3	1	5	2	4	1	0	0	0	0	0	0	0	0	0	0	0	0	0	0	0	0	0	0	0	0	0
Otu1215	29	0	0	0	0	0	0	0	0	0	0	0	0	0	0	0	0	0	0	0	0	0	0	0	0	0	0	0	1	2	4	0	1	0	8	0	2	1	0	0	0	0	0	0	0	0	0	0	0
Otu1212	29	0	0	0	0	0	0	0	0	0	0	0	0	0	0	0	0	0	0	0	0	0	0	0	0	0	0	0	1	1	6	3	0	0	5	7	1	5	0	0	0	0	0	0	0	0	0	0	0
Otu1217	29	0	0	0	0	0	0	0	0	0	0	0	0	0	0	0	0	0	0	0	0	0	0	0	0	0	0	0	2	1	0	0	3	1	0	3	17	2	0	0	0	0	0	0	0	0	0	0	0
Otu1218	29	0	0	0	1	0	0	0	0	0	0	0	0	0	0	0	0	0	0	0	0	0	0	0	0	0	0	0	0	0	0	0	0	0	5	7	6	0	0	2	1	2	1	0	0	0	1	0	1
Otu1213	29	0	0	0	0	0	0	0	0	0	5	1	2	1	0	4	0	0	0	0	0	0	3	1	0	0	0	0	0	0	0	0	0	0	0	0	0	0	0	0	0	0	0	0	0	0	0	0	0
Otu1214	29	0	0	0	0	0	0	0	0	0	0	0	2	0	0	0	0	0	0	0	0	0	0	0	0	0	1	0	4	0	0	0	1	0	1	3	5	10	0	0	0	0	0	0	0	0	0	0	0
Otu1216	29	0	0	0	0	0	0	0	0	0	0	0	0	0	0	1	0	0	0	0	0	0	8	0	2	0	0	4	0	0	0	0	0	0	0	0	0	0	0	0	0	0	0	0	0	0	0	0	0
Otu1219	29	0	0	0	0	0	0	0	0	0	0	1	0	0	0	0	0	0	0	0	0	0	0	1	0	0	0	6	0	0	0	0	0	0	0	0	0	0	0	0	0	0	0	0	0	0	0	0	0
Otu1223	28	0	0	0	0	0	0	0	0	0	0	0	0	0	0	0	0	0	0	0	0	0	0	0	1	0	0	0	1	1	6	1	7	0	4	2	3	1	0	0	0	0	0	0	0	0	0	0	0
Otu1226	28	0	0	0	0	0	0	0	0	0	0	0	0	0	0	0	0	0	0	0	0	0	0	0	0	0	0	0	1	1	2	3	0	0	1	0	7	0	0	0	2	0	0	0	2	0	0	0	0
Otu1228	28	0	2	0	0	0	0	0	0	0	4	1	3	2	0	0	0	0	0	0	0	0	1	0	0	0	0	0	0	1	0	0	0	0	0	2	8	0	0	0	0	0	0	0	0	0	0	0	0
Otu1236	28	0	0	0	0	0	0	0	1	0	0	0	0	0	0	0	0	0	0	0	0	0	0	0	0	0	0	0	2	1	1	4	3	1	0	5	0	2	0	0	0	1	0	0	2	1	1	1	0
Otu1235	28	0	0	0	0	0	0	0	0	0	0	0	0	0	0	0	0	0	0	0	0	0	0	0	0	0	0	0	2	0	5	0	0	0	0	0	2	0	2	0	0	0	0	0	0	0	1	0	0
Otu1224	28	0	0	0	0	0	0	0	0	0	0	0	0	0	0	0	0	0	0	0	0	0	0	0	0	0	0	0	0	0	0	0	0	0	0	0	0	0	0	0	0	0	0	0	0	0	0	0	0
Otu1222	28	0	0	0	0	0	0	0	0	0	0	0	0	0	0	0	0	0	0	0	0	0	0	0	0	0	0	0	0	0	0	0	0	0	0	0	0	0	0	0	0	0	0	0	0	0	0	0	0
Otu1234	28	0	0	0	0	0	0	0	0	0	0	0	0	0	0	0	0	0	0	0	0	0	0	0	0	0	0	0	0	0	3	0	0	0	0	1	9	0	0	0	1	0	0	0	0	0	0	0	0
Otu1230	28	0	0	0	0	0	0	0	0	0	0	0	0	0	0	0	0	0	0	0	0	0	0	0	0	0	0	0	5	0	3	0	0	0	0	0	6	8	0	0	0	0	0	0	0	0	1	0	1
Otu1231	28	0	0	0	0	0	0	0	0	0	0	0	0	0	0	0	0	0	0	0	0	0	0	0	0	0	0	0	0	0	0	0	0	0	0	0	0	0	0	0	0	0	0	0	0	0	0	0	0
Otu1227	28	0	1	0	0	1	0	0	3	0	0	3	0	0	0	0	0	0	0	2	0	1	0	0	0	0	0	0	0	0	0	0	0	0	0	0	0	0	0	0	0	0	0	0	0	0	0	0	0
Otu1229	28	0	0	0	0	0	0	0	0	0	0	0	0	1	0	0	0	0	0	1	0	1	4	3	3	1	0	0	0	0	0	0	0	0	0	0	0	0	0	0	0	0	0	0	0	0	0	0	0
Otu1233	28	0	0	0	0	0	0	0	2	0	0	0	0	0	0	0	0	0	0	0	0	0	0	0	0	0	0	0	0	0	0	0	0	0	0	0	0	0	0	0	0	0	0	0	0	0	0	0	0
Otu1220	28	0	0	0	0	0	0	0	0	0	0	0	0	0	0	1	0	0	0	1	0	7	2	0	4	0	0	3	0	0	0	0	0	0	0	0	0	0	0	0	1	0	0	0	0	0	0	0	0
Otu1221	28	0	0	0	0	0	0	0	3	0	0	0	0	0	0	0	0	0	0	0	0	0	4	5	0	0	0	0	0	0	0	0	0	0	0	0	0	0	0	0	0	0	0	0	0	0	0	0	0
Otu1225	28	0	0	0	0	0	0	0	8	0	0	0	2	0	0	0	0	0	0	0	0	0	0	0	0	0	0	0	0	0	0	0	0	0	0	0	0	0	0	0	0	0	0	0	0	0	0	0	0
Otu1232	28	0	0	3	0	0	0	1	1	0	0	0	0	0	0	0	0	0	0	1	0	2	3	0	6	2	3	6	0	0	0	0	0	0	0	0	0	0	0	0	0	0	0	0	0	0	0	0	0
Otu1241	27	0	0	0	0	0	0	0	0	0	0	0	0	0	0	0	0	0	0	0	0	0	0	0	0	0	0	0	0	2	0	3	3	0	2	3	7	3	0	0	0	0	0	0	0	0	0	0	0
Otu1250	27	0	0	0	0	0	0	0	0	0	0	0	0	0	0	0	0	0	0	0	0	0	0	0	0	0	0	0	0	0	0	0	1	4	1	1	0	5	2	0	2	0	0	0	0	0	0	0	0
Otu1242	27	0	0	0	0	0	0	0	0	0	0	0	0	0	0	0	0	0	0	0	0	0	0	0	0	0	0	0	0	0	0	0	0	0	0	0	0	0	0	0	0	0	0	0	0	0	0	0	0
Otu1239	27	0	0	0	0	0	0	0	0	0	0	0	0	0	0	0	0	0	0	0	0	0	0	0	0	0	0	0	0	0	0	0	0	0	0	0	0	0	0	0	0	0	0	0	0	0	0	0	0
Otu1240	27	0	0	0	0	0	0	0	0	0	0	0	0	0	0	0	0	0	0	0	0	0	0	0	0	0	0	0	0	0	0	0	0	0	0	0	0	0	0	0	0	0	0	0	0	0	0	0	0
Otu1237	27	0	0	0	0	0	0	0	6	0	0	0	0	0	0	0	0	0	0	0	0	0	0	0	0	0	0	0	0	0	0	0	0	0	0	0	0	0	0	0	0	0	0	0	0	0	0	0	0
Otu1238	27	0	0	0	0	0	0	0	0	0	0	0	0	0	0	0	0	0	0	0	0	1	1	0	12	10	0	0	0	0	1	0	0	0	0	0	0	0	0	0	0	0	0	0	0	0	0	0	0
Otu1243	27	0	0	0	0	0	0	0	0	0	0	0	0	0	0	0	0	0	0	0	0	0	0	0	0	0	0	0	0	0	0	0	0	0	0	0	0	0	0	0	0	0	0	0	0	0	0	0	0
Otu1244	27	0	0	0	0	0	0	0	0	0	1	0	0	0	0	1	0	0	0	1	0	0	0	0	3	1	0	0	0	0	0	0	0	0	0	0	0	0	0	0	0	0	0	0	0	0	0	0	0
Otu1245	27	0	0	0	0	0	0	0	0	0	0	0	0	0	0	0	0	0	0	0	0	0	0	0	0	26	0	0	0	0	0	0	0	0	0	0	0	0	0	0	0	0	0	0	0	0	0	0	0
Otu1246	27	0	7	0	0	0	0	0	0	0	0	0	0	3	0	0	0	0	0	2	0	1	3	4	2	3	1	0	0	0	0	0	0	0	0	0	0	0	0	0	0	0	0	0	0	0	0	0	0
Otu1247	27	0	0	0	0	0	0	0	0	0	0	0	0	0	0	0	0	0	0	1	0	2	0	4	0	0	0	1	0	0	0	0	0	0	0	0	0	0	0	0	0	0	0	0	0	0	0	0	0
Otu1248	27	0	0	0	0	0	0	0	0	0	0	0	0	0	0	0	0	0	0	0	0	0	0	0	0	0	0	0	3	0	0	7	3	0	1	7	5	0	0	0	0	0	0	0	0	0	0	0	1
Otu1249	27	0	0	0	0	0	0	0	0	0	0	0	0	0	0	0	0	0	0	0	2	1	1	5	7	3	0	0	0	0	0	1	0	0	1	1	0	0	0	0	0	0	0	0	0	0	0	0	0
Otu1253	26	0	0	0	0	0	0	0	0	0	0	0	0	0	0	0	0	0	0	0	0	0	0	0	0	0	0	0	2	3	0	3	0	1	0	0	0	0	3	1	0	1	0	0	0	0	0	1	1
Otu1255	26	0	0	0	0	0	0	0	0	0	0	0	0	0	0	0	0	0	0	0	0	0	0	0	0	0	0	0	2	3	0	0	3	0	0	3	12	1	0	0	0	0	0	0	2	0	0	0	0
Otu1259	26	0	0	0	0	0	0	0	3	0	0	0	0	0	0	0	0	0	0	1	0	0	2	7	7	0	2	0	0	1	0	0	0	0	0	2	0	0	0	1	0	0	0	0	0	0	0	0	0
Otu1261	26	0	0	0	0	0	0	0	0	0	0	0	0	0	0	0	0	0	0	0	0	0	0	0	0	0	0	0	0	1	3	0	3	0	1	2	1	6	0	0	3	0	0	0	0	0	0	0	1
Otu1254	26	0	0	0	0	0	0	0	0	0	0	0	0	0	0	0	0	0	0	0	0	0	0	0	0	0	0	0	0	0	0	0	0	0	0	0	0	0	0	0	0	0	0	0	0	0	0	0	0
Otu1260	26	0	0	0	0	0	0	0	0	0	0	0	0	0	0	0	0	0	0	0	0	0	0	0	0	0	0	0	0	0	0	0	0	0	0	0	0	0	0	0	0	0	0	0	0	0	0	0	0
Otu1263	26	0	0	0	0	0	0	0	0	0	0	0	0	0	0	0	0	0	0	0	0	0	0	0	0	0	0	0	1	0	0	2	0	0	7	3	6	1	0	0	0	0	0	0	0	0	0	0	2
Otu1262	26	0	0	0	0	0	0	0	0	0	0	0	0	0	0	0	0	0	0	0	0	0	0	0	0	0	0	0	0	0	0	0	0	0	0	0	0	0	0	0	0	0	0	0	0	0	0	0	0
Otu1252	26	0	0	0	3	2	0	0	4	0	0	0	0	0	0	0	0	0	0	0	0	0	0	0	1	0	0	0	0	0	0	0	0	0	0	0	0	0	0	0	0	0	0	0	0	0	0	0	0
Otu1258	26	0	0	0	0	0	0	0	0	0	0	0	0	0	0	0	0	0	0	0	0	0	0	0	0	0	0	0	0	0	0	0	0	0	0	0	0	0	0	0	0	0	0	0	0	0	0	0	0
Otu1251	26	0	0	0	0	0	0	0	0	0	0	0	0	0	0	0	0	0	0	1	0	0	0	7	4	0	0	0	0	0	0	0	0	0	0	0	0	0	0	0	0	0	0	0	0	0	0	0	0
Otu1256	26	0	0	1	1	0	0	0	0	0	0	0	0	1	0	0	0	0	0	5	1	3	2	4	1	4	3	0	0	0	0	0	0	0	0	0	0	0	0	0	0	0	0	0	0	0	0	0	0
Otu1257	26	0	0	0	0	0	0	0	0	0	0	0	0	0	0	0	0	0	0	0	0	0	0	0	0	0	0	0	0	0	0	0	6	0	0	0	0	0	0	1	8	0	0	0	0	0	1	1	1
Otu1264	26	0	0	0	0	0	0	0	0	0	0	0	0	0	0	0	0	0	0	0	0	0	0	0	0	0	0	0	0	0	0	0	2	0	2	0	2	0	0	0	2	0	2	1	2	0	2	0	4
Otu1265	26	0	0	0	0	0	0	0	0	0	0	0	0	0	0	0	0	0	0	0	0	0	0	0	0	0	0	0	0	0	5	2	1	0	5	5	3	5	0	0	0	0	0	0	0	0	0	0	0
Otu1276	25	1	0	0	0	0	0	0	15	0	6	3	0	0	0	0	0	0	0	0	0	0	0	0	0	0	0	0	0	0	0	0	0	0	0	0	0	0	0	0	0	0	0	0	0	0	0	0	0
Otu1266	25	0	0	0	0	0	0	0	0	0	0	0	0	0	0	0	0	0	0	0	0	0	0	0	0	0	0	0	0	4	1	1	1	0	1	2	3	0	0	0	0	0	0	0	0	0	0	0	0
Otu1267	25	0	0	0	0	0	0	0	0	0	0	0	0	0	0	0	0	0	0	0	0	0	0	0	0	0	0	0	0	0	0	0	0	0	0	0	0	0	0	0	0	0	0	0	0	0	0	0	0
Otu1275	25	0	0	0	0	0	0	0	0	0	0	0	0	0	0	0	0	0	0	0	0	0	0	0	0	0	0	0	0	0	1	0	0	0	0	0	2	0	0	0	0	0	0	1	0	0	0	0	0
Otu1271	25	0	0	0	0	0	0	0	0	0	0	0	0	0	0	0	0	0	0	0	0	0	0	0	2	0	0	0	0	0	0	0	0	0	0	0	1	0	0	0	1	0	0	0	0	0	0	0	2
Otu1273	25	0	2	0	0	0	0	0	1	0	0	0	0	0	0	0	0	0	0	0	0	0	0	0	0	0	1	0	1	0	0	0	0	0	0	0	3	0	0	0	3	0	0	1	1	0	2	0	0
Otu1268	25	0	0	0	0	0	0	0	0	0	0	0	0	0	0	0	0	0	0	0	0	0	0	0	0	0	0	0	0	0	0	0	0	0	0	0	0	0	0	0	0	0	0	0	0	0	0	0	0
Otu1269	25	0	0	0	0	2	0	1	11	0	0	0	0	0	0	0	0	0	0	0	0	0	0	0	0	0	0	0	0	0	0	2	0	0	0	0	0	0	0	0	0	0	0	0	0	0	0	0	0
Otu1270	25	0	0	0	0	0	0	0	0	0	0	0	0	0	0	0	0	0	0	1	4	1	1	6	4	2	4	0	0	0	0	0	0	0	0	0	0	0	0	0	0	0	0	0	0	0	0	0	0
Otu1272	25	0	0	0	0	0	0	0	0	0	4	0	0	0	0	0	0	0	0	0	0	2	6	1	0	1	0	0	0	0	0	0	0	0	0	0	0	0	0	0	0	0	0	0	0	0	0	0	0
Otu1274	25	0	0	0	0	0	0	0	0	0	0	0	0	0	0	0	0	0	0	1	3	2	4	2	6	4	0	1	0	0	0	0	0	0	0	0	0	0	0	0	0	0	0	0	0	0	0	0	0
Otu1291	24	3	0	0	1	0	0	0	0	0	0	0	0	2	0	1	0	0	0	0	17	0	0	0	0	0	0	0	0	0	0	0	0	0	0	0	0	0	0	0	0	0	0	0	0	0	0	0	0
Otu1282	24	0	0	0	0	0	0	0	0	0	0	0	0	0	0	0	0	0	0	0	0	0	0	0	0	0	0	0	0	2	0	1	1	0	0	0	1	16	0	0	0	0	0	1	0	0	0	0	0
Otu1295	24	0	0	0	0	0	0	0	0	0	0	0	0	0	0	0	0	0	0	0	0	0	0	0	0	0	0	0	3	2	6	0	2	1	1	2	3	1	0	0	1	0	0	0	0	0	0	0	0
Otu1289	24	0	0	0	0	0	0	0	0	0	0	0	0	0	0	0	0	0	0	0	0	0	0	0	0	0	0	0	0	1	6	0	2	0	0	3	5	0	5	0	0	0	0	1	0	0	0	0	0
Otu1285	24	0	0	0	0	0	0	0	0	0	0	0	0	0	0	0	0	0	0	0	0	0	0	0	0	0	0	0	1	1	0	5	3	0	3	3	2	4	0	0	0	0	0	0	0	0	0	0	2
Otu1297	24	0	0	0	0	0	0	0	0	0	0	0	0	0	0	0	0	0	0	0	0	1	0	0	0	0	0	0	1	0	1	0	0	0	0	1	0	1	4	0	7	2	0	2	2	0	0	0	0
Otu1287	24	0	0	0	0	0	0	0	0	0	0	0	0	0	0	2	0	0	0	1	0	2	1	0	3	0	0	0	0	0	0	0	1	0	0	0	0	2	2	0	1	0	0	0	0	0	0	0	0
Otu1286	24	0	0	0	0	0	0	0	0	0	0	0	0	0	0	0	0	0	0	0	0	0	0	0	0	0	0	0	0	0	0	0	0	0	0	0	0	0	1	0	2	0	0	1	0	0	0	0	0
Otu1283	24	0	0	0	0	0	0	0	0	0	0	0	0	0	0	0	0	0	0	0	0	0	0	0	0	0	0	0	0	0	0	3	0	2	0	0	1	0	1	0	2	1	0	2	0	0	0	0	0
Otu1277	24	0	0	0	0	0	0	0	0	0	0	0	0	0	0	0	0	0	0	0	0	0	0	0	0	0	0	0	0	0	0	0	1	0	3	0	0	0	0	0	0	0	0	0	0	0	0	0	0
Otu1293	24	0	0	0	0	0	0	0	0	0	0	0	0	0	0	0	0	0	0	0	0	0	0	0	0	0	0	0	0	0	0	0	0	0	0	0	0	0	0	0	0	0	0	0	0	0	0	0	0
Otu1279	24	0	0	0	0	0	0	0	0	0	0	0	0	0	0	0	0	0	0	0	0	0	1	0	0	0	0	0	0	0	0	0	0	0	0	2	4	1	0	0	0	0	0	0	0	0	0	0	0
Otu1296	24	0	0	0	0	0	0	0	0	0	0	0	0	0	0	0	0	0	0	0	0	1	2	2	4	0	0	1	0	0	0	0	0	0	0	0	0	0	0	0	0	0	0	0	0	0	0	0	0
Otu1292	24	0	0	0	0	0	0	0	0	0	0	0	0	0	0	0	0	0	0	0	0	0	0	0	3	0	0	0	0	0	0	0	0	0	0	3	8	0	0	2	1	0	0	0	0	0	1	0	1
Otu1294	24	0	0	0	0	0	0	0	0	0	0	0	0	0	0	0	0	0	0	0	0	1	0	0	0	0	0	0	0	0	0	0	1	0	1	1	0	1	0	0	0	0	0	0	0	0	0	0	0
Otu1281	24	0	0	0	0	0	0	0	0	0	0	0	0	0	0	0	0	0	0	0	0	0	0	0	0	0	0	0	0	0	0	0	0	0	0	0	0	0	0	0	0	0	0	0	0	0	0	0	0
Otu1278	24	0	0	0	0	0	0	0	0	0	0	0	0	0	0	0	0	0	0	0	0	0	0	0	0	0	0	0	0	0	0	4	3	5	3	2	3	2	0	0	0	0	0	0	0	0	0	0	0
Otu1280	24	0	0	0	0	0	0	0	0	0	0	0	0	0	0	0	0	0	0	0	0	0	0	0	0	0	0	0	0	0	0	3	2	1	1	7	4	2	0	0	1	0	0	0	3	0	0	0	0
Otu1284	24	0	0	0	0	0	0	0	0	0	0	0	0	0	0	0	0	0	0	0	0	0	0	0	0	0	0	0	0	0	0	0	0	0	0	0	0	0	0	0	0	0	0	0	0	0	0	0	0
Otu1288	24	0	0	0	0	0	0	0	0	0	0	0	0	0	0	0	0	0	0	0	0	0	0	0	0	0	0	0	0	0	0	0	0	0	0	1	0	0	0	0	3	0	0	0	7	1	2	8	0
Otu1290	24	0	0	0	0	0	0	0	0	0	0	0	0	0	0	0	0	0	0	0	0	0	0	0	0	0	0	0	0	0	0	3	0	0	0	7	12	2	0	0	0	0	0	0	0	0	0	0	0
Otu1298	24	0	0	0	0	0	0	0	1	0	0	0	0	0	0	0	0	0	0	0	0	0	0	0	0	0	0	0	0	0	0	2	0	0	2	3	10	2	0	0	1	0	0	0	0	0	0	0	1
Otu1315	23	4	2	0	1	0	0	0	8	0	2	2	0	2	0	0	0	0	0	0	0	0	1	1	0	0	0	0	0	0	0	0	0	0	0	0	0	0	0	0	0	0	0	0	0	0	0	0	0
Otu1299	23	2	0	0	0	0	0	0	0	0	0	0	0	0	0	0	0	0	0	0	0	2	0	0	0	0	3	0	0	0	0	0	0	0	0	0	0	0	0	0	0	0	0	0	0	0	0	0	0
Otu1309	23	1	0	0	0	0	0	0	1	0	0	0	0	0	0	0	0	0	0	0	0	0	1	0	2	0	0	0	0	0	0	0	3	0	0	0	0	0	0	0	0	0	0	0	0	0	0	0	0
Otu1312	23	0	0	0	0	0	0	0	0	0	0	0	0	0	0	0	0	0	0	0	0	0	0	0	0	0	0	0	2	3	0	0	1	0	0	1	7	1	0	0	0	1	0	0	2	0	1	0	1
Otu1314	23	0	1	0	0	0	0	0	0	0	2	0	0	4	0	0	0	0	0	0	0	0	0	0	0	0	0	0	0	1	0	0	0	0	0	0	6	1	0	0	0	0	0	0	0	0	0	0	0
Otu1300	23	0	1	0	0	0	0	0	1	1	0	0	0	0	0	0	0	0	0	0	0	0	0	0	0	0	0	0	0	1	2	0	2	0	1	1	7	2	0	0	0	0	0	0	0	0	1	0	0
Otu1302	23	0	0	0	0	0	0	0	0	0	0	0	0	0	0	0	0	0	0	0	0	0	0	0	0	0	0	0	0	1	0	0	0	0	0	0	0	0	0	0	0	0	0	0	0	0	0	0	0
Otu1301	23	0	0	0	0	0	0	0	0	0	0	0	0	0	0	0	0	0	0	0	0	0	0	0	0	0	0	0	0	0	0	0	0	0	0	0	0	0	0	0	0	0	0	0	0	0	0	0	0
Otu1305	23	0	0	0	0	0	0	0	0	0	0	0	0	0	0	0	0	0	0	0	0	0	0	0	0	0	0	0	0	0	0	0	0	0	4	0	0	0	0	0	0	0	0	0	0	0	0	0	0
Otu1311	23	0	0	0	0	0	0	0	0	0	0	0	0	0	0	0	0	0	0	0	0	0	0	0	0	0	0	0	0	0	0	0	0	0	0	0	0	0	0	0	0	0	0	0	0	0	0	0	0
Otu1308	23	0	0	0	0	0	0	0	1	0	0	0	0	0	0	0	0	0	0	0	0	0	0	0	0	0	0	0	0	0	0	0	0	0	0	0	0	0	0	0	0	0	0	0	0	0	0	0	0
Otu1303	23	0	0	0	0	0	0	0	0	0	0	0	0	0	0	0	0	0	0	0	0	0	0	0	0	0	0	0	0	0	0	0	0	0	0	0	0	0	0	0	0	0	0	0	0	0	0	0	0
Otu1304	23	0	0	0	0	0	0	0	0	0	0	0	0	0	0	0	0	0	0	0	0	0	0	0	0	0	0	0	0	0	0	0	0	0	0	0	0	0	0	0	0	0	0	0	0	0	0	0	0
Otu1306	23	0	0	0	0	0	0	0	0	0	0	0	0	0	0	0	0	1	0	1	0	0	2	0	2	0	0	1	0	0	0	0	0	0	0	0	0	0	0	0	0	0	0	0	0	0	0	0	0
Otu1307	23	0	0	0	0	2	0	0	0	0	0	0	3	0	0	0	0	0	0	0	0	0	0	0	0	0	0	0	0	0	0	0	0	0	1	0	17	0	0	0	0	0	0	0	0	0	0	0	0
Otu1310	23	0	0	0	0	0	0	0	0	0	0	0	0	0	0	0	0	0	0	0	0	3	1	0	2	0	0	1	0	0	0	0	0	0	0	0	0	0	0	0	0	0	0	0	0	0	0	0	0
Otu1313	23	0	0	0	0	0	0	0	0	0	0	0	0	0	0	0	0	0	0	0	0	0	0	0	0	0	0	0	0	0	0	0	0	0	0	0	0	0	0	0	0	0	0	0	0	0	0	0	0
Otu1321	22	2	0	0	0	0	0	0	0	0	0	0	0	0	0	0	0	0	0	0	0	0	0	0	0	0	0	0	0	0	0	0	0	0	9	0	0	0	0	0	0	0	0	0	0	0	0	0	0
Otu1316	22	0	0	0	0	0	0	0	0	0	0	0	0	0	0	0	0	0	0	0	0	0	0	0	0	0	0	0	0	1	3	0	1	1	0	4	12	0	0	0	0	0	0	0	0	0	0	0	0
Otu1322	22	0	0	0	0	0	0	0	0	0	0	0	0	0	0	0	0	0	0	0	0	0	0	0	0	0	0	0	0	1	1	1	0	0	3	6	7	0	0	0	0	0	0	0	3	0	0	0	0
Otu1317	22	0	0	0	0	0	0	0	0	0	0	0	0	0	0	0	0	0	0	0	0	0	0	0	22	0	0	0	0	0	0	0	0	0	0	0	0	0	0	0	0	0	0	0	0	0	0	0	0
Otu1318	22	0	0	0	0	0	0	0	0	0	0	0	0	0	0	0	0	0	0	0	0	0	0	0	0	0	0	0	0	0	0	0	0	0	0	0	0	0	0	0	0	0	0	0	0	0	0	0	0
Otu1319	22	0	2	0	0	0	0	0	1	0	0	0	0	2	0	1	0	1	0	4	0	2	2	1	0	0	0	2	0	0	0	0	1	0	0	2	0	0	0	0	0	0	0	0	0	0	1	0	0
Otu1320	22	0	0	0	0	0	0	0	0	0	0	0	0	0	0	1	0	0	0	0	1	2	2	2	14	0	0	0	0	0	0	0	0	0	0	0	0	0	0	0	0	0	0	0	0	0	0	0	0
Otu1336	21	1	0	0	0	1	0	0	6	0	3	0	0	0	0	0	0	0	0	0	0	0	0	2	2	0	0	0	0	0	0	0	0	0	0	0	0	0	0	0	0	0	0	0	0	0	0	0	0
Otu1323	21	0	0	0	0	0	0	0	0	0	0	0	0	0	0	0	0	0	0	0	0	0	0	0	0	0	0	0	2	3	0	3	0	0	0	0	11	2	0	0	0	0	0	0	0	0	0	0	0
Otu1334	21	0	0	0	0	0	0	0	5	0	0	0	0	0	0	0	0	0	0	0	0	0	0	0	0	0	0	0	0	1	0	4	0	0	0	0	0	0	1	0	0	0	0	0	0	0	1	0	0
Otu1326	21	0	0	0	0	0	0	0	0	0	0	0	0	0	0	0	0	0	0	0	0	0	0	0	0	0	0	0	0	0	0	0	1	0	0	0	2	0	1	0	4	0	0	1	3	0	0	1	2
Otu1329	21	0	0	0	0	0	0	0	0	0	0	0	0	0	0	0	0	0	0	0	0	0	0	0	0	0	0	0	0	0	0	0	0	0	0	0	0	0	0	0	0	0	0	0	0	0	0	0	0
Otu1335	21	0	0	0	0	0	0	0	0	0	0	0	0	0	0	0	0	0	0	0	0	0	0	1	0	0	0	0	0	0	0	0	0	0	0	0	0	0	0	0	0	0	0	0	0	0	0	0	0
Otu1337	21	0	0	0	0	0	0	0	0	0	0	0	0	0	0	0	0	0	0	0	0	0	0	0	0	0	0	0	1	0	0	4	1	0	2	6	3	2	0	0	0	0	0	0	0	0	0	0	0
Otu1325	21	0	0	0	0	0	0	0	0	0	0	0	0	0	0	0	0	0	0	0	0	0	0	0	0	0	0	0	0	0	0	0	0	0	0	0	0	0	0	0	0	0	0	0	0	0	0	0	0
Otu1324	21	0	0	0	0	0	0	0	0	0	0	0	0	2	0	0	0	0	0	0	0	0	0	0	1	1	1	0	0	0	0	0	1	0	0	0	0	0	0	0	0	0	0	0	0	0	0	0	0
Otu1327	21	0	0	0	0	0	0	0	0	0	0	0	0	0	0	0	0	0	0	0	0	0	0	0	0	0	0	0	1	0	0	11	0	0	1	3	0	0	0	1	0	0	0	0	0	0	0	1	0
Otu1328	21	0	0	0	0	0	0	0	0	0	0	0	0	0	0	0	0	0	0	0	0	0	0	0	0	0	0	0	0	0	0	0	0	0	0	0	0	0	0	0	0	0	0	0	0	0	0	0	0
Otu1330	21	0	1	0	0	0	0	0	0	0	0	0	0	0	0	0	0	0	0	0	0	0	0	0	0	0	0	0	0	0	0	0	0	0	0	0	0	0	0	0	0	0	0	0	0	0	0	0	0
Otu1331	21	0	0	0	0	2	1	0	2	0	0	0	0	1	0	0	0	0	0	0	0	0	0	0	0	0	0	0	0	0	0	0	1	0	1	1	8	4	0	0	0	0	0	0	0	0	0	0	0
Otu1332	21	0	0	0	0	0	0	0	0	0	0	0	0	0	0	2	0	0	0	4	0	4	1	0	1	1	2	3	0	0	0	0	0	0	0	0	0	0	0	0	0	0	0	0	0	0	0	0	0
Otu1333	21	0	0	0	0	0	0	0	0	0	0	0	0	0	0	0	0	0	0	0	0	0	0	0	0	0	0	0	4	0	0	2	0	0	1	1	0	3	0	0	3	0	0	0	1	0	0	0	1
Otu1338	21	0	0	0	0	0	0	2	3	0	0	0	0	0	0	0	0	0	0	0	0	0	0	3	0	0	0	0	0	0	2	3	3	0	0	0	0	0	0	0	0	0	0	0	0	0	0	0	0
Otu1346	20	1	0	0	0	2	0	1	10	0	0	3	0	0	0	0	0	0	0	1	0	0	0	0	0	0	1	0	0	0	0	0	0	0	0	1	0	0	0	0	0	0	0	0	0	0	0	0	0
Otu1359	20	1	1	1	1	3	0	0	2	0	4	2	2	3	0	0	0	0	0	0	0	0	0	0	0	0	0	0	0	0	0	0	0	0	0	0	0	0	0	0	0	0	0	0	0	0	0	0	0
Otu1350	20	0	0	0	0	0	0	0	0	0	0	0	0	0	0	0	0	0	0	0	0	0	0	0	0	0	0	0	3	1	4	3	1	0	4	1	2	1	0	0	0	0	0	0	0	0	0	0	0
Otu1351	20	0	0	0	0	0	0	0	0	0	0	0	0	0	0	0	0	0	0	0	0	0	1	0	0	0	0	0	0	0	0	0	0	0	0	0	0	0	1	0	0	0	0	1	0	0	0	0	1
Otu1356	20	0	0	0	0	0	0	0	0	0	0	0	0	0	0	0	0	0	0	0	0	0	0	0	0	0	0	0	0	0	0	0	0	0	0	0	0	0	0	0	0	0	0	0	0	0	0	0	0
Otu1339	20	0	0	0	0	0	0	0	0	0	0	0	0	0	0	0	0	0	0	0	0	0	0	0	0	0	0	0	0	0	0	0	0	0	0	0	0	0	0	0	0	0	0	0	0	0	0	0	0
Otu1341	20	0	0	0	0	0	0	0	0	0	0	0	0	0	0	0	0	0	0	0	0	0	0	0	0	0	0	0	0	0	0	0	0	0	0	0	0	0	0	0	0	0	0	0	0	0	0	0	0
Otu1358	20	0	0	0	0	0	0	0	0	0	0	0	0	0	0	0	0	0	0	0	0	0	0	0	0	0	0	0	0	0	2	0	4	2	4	2	0	1	0	0	0	0	0	0	0	0	0	0	0
Otu1363	20	0	0	0	0	0	0	0	0	0	0	0	0	0	0	0	0	0	0	0	0	0	0	0	0	0	0	0	0	0	0	0	0	0	0	0	0	0	0	0	0	0	0	0	0	0	0	0	0
Otu1340	20	0	0	2	0	0	0	1	0	0	0	1	0	0	0	0	0	0	0	0	0	1	0	0	4	1	10	0	0	0	0	0	0	0	0	0	0	0	0	0	0	0	0	0	0	0	0	0	0
Otu1342	20	0	0	0	2	0	0	0	0	0	1	0	0	1	0	0	0	0	0	0	0	0	3	1	1	0	0	0	0	0	0	0	0	0	0	0	0	0	0	0	0	0	0	0	0	0	0	0	0
Otu1343	20	0	0	0	0	0	0	0	0	0	0	0	0	0	0	0	0	0	0	0	0	0	0	0	0	0	0	0	0	0	0	0	1	0	0	0	0	0	0	0	0	0	0	0	0	0	0	0	0
Otu1344	20	0	0	0	0	0	0	0	0	0	0	0	0	0	0	0	0	0	0	0	0	0	0	0	0	0	0	0	0	0	0	0	0	0	0	0	0	0	0	0	0	0	0	0	0	0	0	0	0
Otu1345	20	0	0	0	0	0	0	0	0	0	0	0	0	0	0	0	0	0	0	0	0	0	1	0	0	0	0	0	0	0	7	0	0	0	1	2	0	2	0	0	4	0	0	0	0	0	0	0	0
Otu1347	20	0	0	0	0	0	0	0	0	0	0	0	0	0	0	0	0	0	0	0	0	0	0	0	0	0	0	0	0	0	0	0	0	0	0	0	0	0	0	0	0	0	0	0	0	0	0	0	0
Otu1348	20	0	0	0	0	0	0	0	0	0	0	0	0	0	0	0	0	0	0	12	0	0	0	0	4	0	0	0	0	0	0	0	0	0	0	0	0	0	0	0	0	0	0	0	0	0	0	0	0
Otu1349	20	0	0	0	0	0	1	0	3	0	0	0	0	0	0	1	0	0	0	0	0	5	0	0	0	0	0	0	0	0	0	0	0	0	0	0	0	0	0	0	0	0	0	0	0	0	0	0	0
Otu1352	20	0	0	2	0	0	0	0	0	0	0	0	0	0	0	0	0	0	0	0	0	0	0	13	0	4	0	0	0	0	0	0	0	0	0	0	0	1	0	0	0	0	0	0	0	0	0	0	0
Otu1353	20	0	0	0	0	0	0	0	0	0	0	0	0	0	0	0	0	0	0	0	0	0	0	0	0	0	0	0	0	0	0	0	0	0	0	0	0	0	0	0	0	0	0	0	0	0	0	0	0
Otu1354	20	0	0	0	0	0	0	0	0	0	0	0	0	0	0	0	0	0	0	0	0	0	0	0	0	0	0	0	0	0	0	0	0	0	0	0	0	0	0	0	0	0	0	0	0	0	0	0	0
Otu1355	20	0	5	0	0	0	0	0	0	0	0	0	0	3	0	0	0	0	0	0	0	0	0	0	0	0	0	1	0	0	0	0	1	0	0	0	0	0	0	0	0	0	0	2	0	0	0	0	0
Otu1357	20	0	0	0	0	0	0	0	0	0	0	0	0	0	0	0	0	0	0	0	0	0	0	0	0	0	0	0	0	0	0	0	0	0	0	3	3	0	0	0	0	0	0	0	0	0	0	0	0
Otu1360	20	0	0	0	4	0	0	2	0	0	0	0	0	0	0	2	0	0	0	0	2	0	2	1	1	2	4	0	0	0	0	0	0	0	0	0	0	0	0	0	0	0	0	0	0	0	0	0	0
Otu1361	20	0	0	0	0	0	0	0	2	0	0	0	0	0	0	0	0	0	0	0	0	2	5	4	2	0	0	2	0	0	0	0	0	0	0	1	0	0	0	0	0	0	0	0	0	0	0	0	0
Otu1362	20	0	0	0	0	0	0	0	0	0	0	0	0	0	0	4	0	0	0	0	0	0	1	1	3	0	2	0	0	0	0	0	0	0	0	0	0	0	0	0	0	0	0	0	0	0	0	0	0
Otu1379	19	2	0	0	3	0	0	0	1	0	0	0	1	0	0	4	0	0	0	2	0	1	0	0	2	0	1	2	0	0	0	0	0	0	0	0	0	0	0	0	0	0	0	0	0	0	0	0	0
Otu1375	19	0	0	0	0	0	0	0	0	0	0	0	0	0	0	0	0	0	0	0	0	0	0	0	0	0	0	0	0	2	0	0	0	0	2	0	0	0	0	0	0	0	0	0	0	0	0	0	0
Otu1368	19	0	0	0	0	0	3	0	0	0	0	0	0	0	0	0	0	0	0	0	0	0	0	0	0	0	0	0	0	1	0	0	0	0	1	1	10	0	0	0	0	0	0	0	0	0	0	0	0
Otu1373	19	0	0	0	0	0	0	0	0	0	0	0	0	0	0	0	0	0	0	0	0	0	0	0	0	0	0	0	0	1	0	4	1	0	0	3	9	0	0	0	0	0	0	0	1	0	0	0	0
Otu1370	19	0	0	0	0	0	0	0	0	0	0	0	0	0	0	0	0	0	0	0	0	0	0	0	0	0	0	0	0	0	0	0	0	0	0	0	0	0	1	1	0	0	0	5	0	0	0	0	1
Otu1372	19	0	0	0	0	0	0	0	0	0	0	0	0	0	0	0	0	0	0	0	0	0	0	0	0	0	0	0	0	0	2	0	0	0	0	1	0	2	0	0	0	0	0	0	0	0	0	0	0
Otu1385	19	0	0	0	0	0	0	0	0	0	0	0	0	0	0	0	0	0	0	0	0	0	0	0	0	0	0	0	0	0	0	0	0	0	0	0	0	0	0	0	2	0	0	0	0	0	0	0	0
Otu1380	19	0	0	0	0	0	0	0	0	0	0	0	0	0	0	2	0	0	0	0	0	0	0	0	0	0	0	0	0	0	0	0	0	0	0	2	1	0	0	0	0	0	0	0	0	0	0	0	0
Otu1387	19	0	0	0	0	0	0	0	0	0	0	0	0	0	0	0	0	0	0	0	0	0	0	0	0	0	0	0	0	0	0	0	0	0	0	0	0	0	0	0	0	0	0	0	0	0	0	0	0
Otu1366	19	0	1	0	3	0	0	0	4	0	2	1	2	0	0	0	0	0	0	2	0	0	0	1	1	0	0	0	0	0	0	0	0	0	0	0	0	0	0	0	0	0	0	0	0	0	0	0	0
Otu1386	19	0	0	0	0	0	0	0	0	0	0	0	0	0	0	0	0	0	0	0	0	0	0	0	0	0	0	0	0	0	0	0	0	0	0	0	0	0	0	0	0	0	0	0	0	0	0	0	0
Otu1364	19	0	0	0	0	0	0	0	0	0	0	0	0	0	0	0	0	0	0	0	0	0	0	0	0	0	0	0	0	0	0	0	0	0	0	0	0	0	0	0	0	0	0	0	0	0	0	0	0
Otu1365	19	0	0	4	0	0	0	0	0	0	1	3	0	1	0	0	0	0	0	0	0	0	0	0	0	0	0	0	0	0	0	0	0	0	0	0	0	0	0	0	0	0	0	0	0	0	0	0	0
Otu1367	19	0	0	0	0	0	0	0	0	0	0	0	0	0	0	0	0	0	0	0	0	0	0	0	0	0	0	0	0	0	0	0	0	0	0	0	0	0	0	0	0	0	0	0	0	0	0	0	0
Otu1369	19	0	0	0	0	0	0	0	0	0	0	0	0	0	0	0	0	0	0	0	0	0	0	0	0	0	0	0	0	0	0	0	0	0	0	0	0	0	0	0	0	0	0	0	0	0	0	0	0
Otu1371	19	0	0	0	1	0	0	0	3	0	0	0	0	0	0	0	0	0	0	1	0	0	0	1	0	1	0	0	0	0	0	0	0	0	2	0	4	1	0	0	3	0	0	1	0	0	0	0	0
Otu1374	19	0	0	0	0	0	0	0	0	0	0	0	0	0	0	0	0	0	0	0	0	0	0	0	0	0	0	0	0	0	4	2	5	0	4	1	1	2	0	0	0	0	0	0	0	0	0	0	0
Otu1376	19	0	0	0	1	0	0	0	0	0	0	0	0	0	0	1	0	0	0	0	0	0	0	3	0	0	0	1	0	0	0	0	0	1	1	0	0	0	0	0	1	0	0	1	1	0	0	0	0
Otu1377	19	0	0	0	0	0	0	0	0	0	0	0	0	0	0	0	0	0	0	0	0	0	0	0	0	0	0	0	2	0	0	6	0	0	3	2	5	1	0	0	0	0	0	0	0	0	0	0	0
Otu1378	19	0	0	0	0	2	0	2	0	0	0	0	1	0	0	0	0	0	0	0	0	0	12	2	0	0	0	0	0	0	0	0	0	0	0	0	0	0	0	0	0	0	0	0	0	0	0	0	0
Otu1381	19	0	0	2	4	5	0	0	2	0	0	0	1	4	0	0	0	0	0	0	1	0	0	0	0	0	0	0	0	0	0	0	0	0	0	0	0	0	0	0	0	0	0	0	0	0	0	0	0
Otu1382	19	0	0	0	0	0	0	0	0	0	0	0	0	0	0	0	0	0	0	0	0	0	0	0	0	0	0	0	0	0	0	0	3	0	1	3	2	2	0	0	3	0	0	0	1	2	0	0	2
Otu1383	19	0	1	0	0	0	0	0	0	0	0	0	0	0	0	2	0	0	0	1	2	0	0	0	6	5	0	1	0	0	0	0	0	0	0	0	0	0	0	0	0	0	0	0	0	0	0	0	0
Otu1384	19	0	0	0	0	0	0	0	0	0	0	0	0	0	0	0	0	0	0	0	0	0	0	0	0	0	0	0	0	0	0	0	0	0	0	0	0	0	0	0	0	0	0	0	0	0	0	0	0
Otu1388	19	0	0	0	0	0	0	0	0	0	0	0	0	0	0	0	0	0	0	0	0	0	0	0	0	0	0	0	0	0	0	0	1	0	0	6	7	5	0	0	0	0	0	0	0	0	0	0	0
Otu1389	19	0	0	0	0	0	0	0	1	0	0	0	0	1	0	0	0	0	0	0	0	0	0	0	0	0	0	0	0	0	0	0	0	0	0	0	0	0	0	0	0	0	0	0	0	0	0	0	0
Otu1397	18	2	0	1	0	0	0	0	4	0	1	0	0	0	0	0	0	0	0	0	0	0	0	0	0	0	0	0	0	0	0	0	0	0	0	0	0	0	0	0	0	0	0	0	0	0	0	0	0
Otu1398	18	0	0	0	0	0	0	0	0	0	0	0	0	0	0	0	0	0	0	0	0	0	0	0	0	0	0	0	0	1	4	0	0	0	0	2	4	2	1	0	0	0	0	1	1	0	0	0	2
Otu1412	18	0	0	0	0	0	0	0	0	0	0	0	0	0	0	0	0	0	0	0	0	0	0	0	0	0	0	0	0	0	0	0	0	0	0	0	0	0	0	0	0	0	0	0	0	0	0	0	0
Otu1394	18	0	0	0	0	0	0	0	0	0	0	0	0	0	0	0	0	0	0	0	0	0	0	0	0	0	0	0	0	0	0	0	0	0	0	0	0	0	0	0	0	0	0	0	0	0	0	0	0
Otu1402	18	0	1	0	0	0	0	0	0	0	0	0	0	0	0	0	0	0	0	0	0	0	0	0	0	0	0	0	0	0	0	0	0	0	0	0	0	0	0	0	0	0	0	0	0	0	0	0	0
Otu1390	18	0	0	0	0	0	0	0	0	0	0	0	0	0	0	2	0	0	0	0	0	0	2	1	1	0	0	1	0	0	0	0	0	0	0	0	0	0	0	0	3	0	0	3	1	0	0	0	2
Otu1391	18	0	0	0	0	0	0	0	0	0	1	0	0	0	0	0	0	0	0	0	0	0	0	0	0	0	0	0	0	0	0	0	0	0	0	0	0	0	0	0	0	0	0	0	0	0	0	0	0
Otu1392	18	0	0	0	0	0	0	0	0	0	0	0	0	0	0	0	0	0	0	0	0	0	0	0	0	0	0	0	0	0	0	0	0	0	0	0	0	0	0	0	0	0	0	0	0	0	0	0	0
Otu1393	18	0	0	0	0	0	0	0	0	0	0	0	0	0	0	0	0	0	0	0	0	0	0	0	0	0	0	0	0	0	4	0	5	0	0	1	0	1	0	0	0	0	0	0	0	0	0	0	0
Otu1395	18	0	0	0	0	2	0	0	0	0	0	0	0	1	0	0	0	0	0	1	3	3	0	7	0	0	1	0	0	0	0	0	0	0	0	0	0	0	0	0	0	0	0	0	0	0	0	0	0
Otu1396	18	0	0	0	0	0	0	0	0	0	0	0	0	0	0	0	0	0	0	0	0	0	0	0	0	0	0	0	0	0	0	0	0	0	1	0	3	1	0	0	0	0	0	0	0	0	0	0	0
Otu1399	18	0	0	0	0	0	0	0	4	0	0	0	0	0	0	2	0	0	0	0	0	0	3	0	0	0	1	0	0	0	0	0	0	0	0	0	2	0	0	0	0	0	0	0	0	0	0	0	0
Otu1400	18	0	0	0	0	1	0	0	0	0	0	0	0	0	0	0	0	0	0	4	8	1	0	4	0	0	0	0	0	0	0	0	0	0	0	0	0	0	0	0	0	0	0	0	0	0	0	0	0
Otu1401	18	0	0	0	0	4	0	0	0	0	0	0	0	0	0	0	0	0	0	0	0	0	0	0	0	0	0	1	0	0	0	0	0	0	0	0	0	0	0	0	0	0	0	0	0	0	0	0	0
Otu1403	18	0	0	1	0	0	0	0	0	0	0	1	0	3	0	2	0	0	0	0	2	0	0	0	1	0	3	0	0	0	0	0	0	0	0	0	0	0	0	0	0	0	0	0	0	0	0	0	0
Otu1404	18	0	0	0	1	0	0	0	7	1	0	1	0	0	0	0	0	0	0	0	0	0	0	2	0	0	0	0	0	0	0	0	0	0	0	0	0	0	0	0	0	0	0	0	0	0	0	0	0
Otu1405	18	0	0	0	0	0	0	0	0	0	0	0	0	0	0	0	0	0	0	0	0	0	0	0	0	0	0	0	0	0	0	0	0	0	3	0	6	0	0	0	0	0	0	0	0	0	0	0	0
Otu1406	18	0	0	0	0	0	0	0	0	0	0	0	0	0	0	0	0	0	0	0	0	0	0	0	0	0	0	0	2	0	1	0	1	0	0	8	5	0	0	0	0	0	0	0	0	0	0	0	0
Otu1407	18	0	0	0	0	0	0	0	0	0	0	0	0	0	0	0	0	0	0	0	0	0	18	0	0	0	0	0	0	0	0	0	0	0	0	0	0	0	0	0	0	0	0	0	0	0	0	0	0
Otu1408	18	0	0	0	0	0	0	0	3	0	0	0	0	0	0	0	0	0	0	0	0	0	0	0	0	0	0	0	0	0	0	0	0	0	0	0	0	0	0	0	0	0	0	0	0	0	0	0	0
Otu1409	18	0	0	0	0	0	0	0	0	0	0	0	0	0	0	0	0	0	0	0	0	0	0	0	0	0	0	0	0	0	0	0	0	0	0	0	0	0	0	0	0	0	0	0	0	0	0	0	0
Otu1410	18	0	0	0	0	0	0	0	0	0	0	0	0	0	0	0	0	0	0	0	0	0	0	0	0	0	0	0	0	0	0	0	0	0	0	0	0	0	0	0	0	0	0	0	0	0	0	0	0
Otu1411	18	0	0	0	0	0	0	0	0	0	0	0	0	0	0	0	0	0	0	0	0	0	0	0	0	0	0	0	0	0	0	0	0	0	0	0	0	0	0	0	0	0	0	0	0	0	0	0	0
Otu1427	17	3	0	0	0	0	0	0	0	0	0	0	0	0	0	2	2	0	0	0	0	0	0	2	1	2	1	0	0	0	0	0	0	0	0	0	0	0	0	0	0	0	0	0	0	0	0	0	0
Otu1428	17	2	0	0	5	0	0	0	1	1	1	0	0	0	0	1	0	0	0	0	0	1	0	4	1	0	0	0	0	0	0	0	0	0	0	0	0	0	0	0	0	0	0	0	0	0	0	0	0
Otu1438	17	2	1	1	2	0	0	0	5	0	1	0	0	0	0	0	0	0	0	0	0	0	0	0	0	1	4	0	0	0	0	0	0	0	0	0	0	0	0	0	0	0	0	0	0	0	0	0	0
Otu1424	17	1	0	0	0	0	0	0	0	0	2	0	0	0	0	0	0	0	0	1	0	2	0	0	1	2	0	0	1	1	0	1	1	0	0	0	0	0	0	0	0	0	0	0	0	0	0	0	0
Otu1433	17	1	0	0	2	0	0	0	0	1	1	0	0	1	0	0	0	0	0	0	0	0	0	0	11	0	0	0	0	0	0	0	0	0	0	0	0	0	0	0	0	0	0	0	0	0	0	0	0
Otu1425	17	0	0	0	0	0	0	0	0	0	0	0	0	0	0	0	0	0	0	0	0	0	0	0	0	0	0	0	0	0	0	0	0	0	0	0	0	0	0	0	0	0	0	0	0	0	0	0	0
Otu1423	17	0	0	0	1	0	0	0	0	0	0	0	0	0	0	0	0	0	0	0	0	1	0	2	0	0	0	0	0	0	0	0	0	0	0	0	0	0	0	2	0	0	0	0	0	0	0	0	0
Otu1442	17	0	7	0	0	0	0	3	0	0	5	0	0	0	0	0	0	0	0	0	0	0	0	0	0	0	0	0	0	0	0	0	0	0	0	0	0	0	0	0	0	0	0	0	0	0	0	0	0
Otu1413	17	0	0	0	0	0	0	0	7	0	0	0	0	1	0	0	0	0	0	0	0	0	0	0	0	0	0	0	0	0	0	0	0	0	0	0	0	0	0	0	0	0	0	0	0	0	0	0	0
Otu1420	17	0	0	0	0	0	0	0	0	0	0	0	0	0	0	0	0	0	0	0	0	0	0	0	0	0	0	0	0	0	0	0	0	0	0	0	0	0	0	0	0	0	0	0	0	0	0	0	0
Otu1441	17	0	0	0	0	0	0	0	0	0	0	0	0	0	0	1	1	0	2	1	0	0	0	0	3	0	0	1	0	0	0	0	0	0	0	0	0	0	0	0	0	0	0	0	0	0	0	0	0
Otu1414	17	0	0	0	0	0	0	0	0	0	0	0	0	0	0	1	1	0	0	0	0	3	5	0	4	0	3	0	0	0	0	0	0	0	0	0	0	0	0	0	0	0	0	0	0	0	0	0	0
Otu1415	17	0	0	0	0	0	0	0	0	0	0	0	0	0	0	0	0	0	0	0	0	0	1	0	0	1	0	0	0	0	0	0	0	0	0	0	0	0	0	0	0	0	0	0	0	0	0	0	0
Otu1416	17	0	0	0	0	0	0	0	0	0	0	0	0	0	0	0	0	0	0	0	0	2	11	1	1	0	2	0	0	0	0	0	0	0	0	0	0	0	0	0	0	0	0	0	0	0	0	0	0
Otu1417	17	0	0	0	0	0	0	0	0	0	0	0	0	0	0	0	0	0	0	0	0	0	0	0	0	0	0	0	0	0	2	0	9	0	0	0	0	0	0	0	0	0	0	0	2	0	0	0	0
Otu1418	17	0	0	0	0	0	0	0	0	0	0	0	0	0	0	3	0	0	0	0	0	1	4	2	4	2	0	1	0	0	0	0	0	0	0	0	0	0	0	0	0	0	0	0	0	0	0	0	0
Otu1419	17	0	0	0	0	0	0	0	9	0	0	0	0	0	0	0	0	0	0	0	0	0	0	0	0	0	0	0	0	0	0	0	0	0	0	0	0	0	0	0	0	0	0	0	0	0	0	0	0
Otu1421	17	0	0	0	0	0	0	0	0	0	0	0	0	0	0	0	0	0	0	0	0	0	0	0	0	0	0	0	0	0	0	1	0	0	4	5	5	0	0	1	1	0	0	0	0	0	0	0	0
Otu1422	17	0	0	0	0	0	0	0	0	0	0	0	0	0	0	0	0	0	0	0	0	0	0	0	0	0	0	0	0	0	0	0	0	0	0	0	0	0	0	0	0	0	0	0	0	0	0	0	0
Otu1426	17	0	2	0	1	3	2	0	0	0	0	0	0	7	0	0	0	0	0	0	0	0	0	1	1	0	0	0	0	0	0	0	0	0	0	0	0	0	0	0	0	0	0	0	0	0	0	0	0
Otu1429	17	0	0	0	0	0	0	1	2	0	1	0	0	0	0	0	0	0	0	0	0	0	0	0	0	0	0	0	1	0	3	1	0	0	0	0	0	1	0	0	0	0	0	0	0	0	0	0	0
Otu1430	17	0	0	0	0	0	0	0	0	0	0	0	0	0	0	0	0	0	0	0	0	0	0	0	0	0	0	0	0	0	0	0	0	0	0	8	9	0	0	0	0	0	0	0	0	0	0	0	0
Otu1431	17	0	0	0	0	0	0	0	0	0	0	0	0	0	0	0	0	0	0	0	0	0	0	0	0	0	0	0	0	0	0	0	0	0	0	0	0	0	0	0	0	0	0	0	0	0	0	0	0
Otu1432	17	0	0	0	0	0	0	1	1	0	1	1	2	1	0	1	0	0	0	0	0	0	0	2	0	0	1	0	0	0	0	0	0	0	0	0	0	0	0	0	0	0	0	0	0	0	0	0	0
Otu1434	17	0	0	0	0	0	0	0	0	0	0	0	0	0	0	0	0	0	0	0	0	0	0	0	17	0	0	0	0	0	0	0	0	0	0	0	0	0	0	0	0	0	0	0	0	0	0	0	0
Otu1435	17	0	0	0	0	0	0	0	0	0	0	0	0	0	0	0	0	0	0	0	0	0	0	0	0	0	0	0	0	0	0	2	0	0	0	1	0	1	0	0	2	0	0	0	0	0	0	0	0
Otu1436	17	0	0	0	0	0	0	0	0	0	0	0	0	0	0	0	0	0	0	0	0	0	0	0	0	0	0	0	0	0	0	0	0	0	0	0	0	0	0	0	0	0	0	0	0	0	0	0	0
Otu1437	17	0	0	0	0	0	0	0	0	0	0	0	0	0	0	0	0	0	0	0	1	0	0	1	0	1	0	0	0	0	0	0	0	0	0	0	0	0	0	0	0	0	0	0	0	0	0	0	0
Otu1439	17	0	0	0	1	0	0	0	0	0	0	0	0	0	0	0	0	0	0	0	1	2	2	3	2	1	5	0	0	0	0	0	0	0	0	0	0	0	0	0	0	0	0	0	0	0	0	0	0
Otu1440	17	0	0	0	0	0	0	0	0	0	0	0	0	0	0	0	0	0	0	0	0	0	0	0	3	0	0	0	0	0	0	0	0	0	0	0	0	0	0	0	0	0	0	0	0	0	0	0	0
Otu1443	17	0	0	0	0	2	1	0	1	0	0	0	0	0	0	2	0	0	0	0	0	0	1	1	7	0	0	2	0	0	0	0	0	0	0	0	0	0	0	0	0	0	0	0	0	0	0	0	0
Otu1446	16	2	0	0	1	0	0	1	3	0	0	1	2	0	0	0	0	0	0	0	0	1	0	0	0	0	0	0	0	0	0	0	0	0	0	0	0	0	0	0	0	0	0	0	0	0	0	0	0
Otu1456	16	1	0	0	2	1	0	0	3	0	3	0	1	0	0	0	0	0	0	0	0	0	0	0	0	0	0	0	0	0	0	0	0	0	0	0	0	0	0	0	0	0	0	0	0	0	0	0	0
Otu1444	16	1	1	0	2	0	0	0	7	1	1	0	0	0	0	0	0	0	0	0	0	0	0	0	2	0	1	0	0	0	0	0	0	0	0	0	0	0	0	0	0	0	0	0	0	0	0	0	0
Otu1448	16	1	0	2	0	1	0	0	4	0	3	0	0	0	0	0	0	0	0	0	0	1	0	0	0	0	0	0	0	0	0	0	0	0	0	0	0	0	0	0	0	0	0	0	0	0	0	0	0
Otu1475	16	0	0	0	0	0	0	0	0	0	0	0	0	0	0	0	0	0	0	0	0	0	0	0	0	0	0	0	0	1	0	0	0	0	1	2	0	4	0	0	0	0	0	0	0	0	0	0	1
Otu1460	16	0	0	0	1	0	0	0	0	0	1	0	0	0	0	0	0	0	0	0	0	0	0	0	0	0	0	0	1	1	0	0	0	0	0	3	7	0	0	0	0	0	0	0	0	0	0	0	0
Otu1464	16	0	0	0	0	0	0	0	0	3	0	0	0	0	0	0	0	0	0	0	0	0	0	0	0	0	0	0	0	0	0	0	0	0	0	0	0	0	3	0	0	0	0	0	0	0	7	0	0
Otu1452	16	0	0	0	0	0	0	0	0	0	0	0	0	0	0	0	0	0	0	0	0	0	0	0	0	0	0	0	0	0	0	0	0	0	0	0	2	0	1	2	2	0	0	0	0	0	2	0	2
Otu1454	16	0	0	0	0	0	0	0	0	0	0	0	0	0	0	0	0	0	0	0	0	0	0	0	0	0	0	0	1	0	0	0	0	0	0	1	0	0	0	0	0	0	0	0	0	0	0	0	0
Otu1468	16	0	0	0	0	0	0	0	0	0	0	0	0	0	0	0	0	0	0	0	0	0	0	0	0	0	0	0	0	0	0	0	0	0	0	0	0	0	0	0	0	0	0	0	0	0	0	0	0
Otu1474	16	0	0	0	0	0	0	0	0	0	0	0	0	0	0	0	0	0	0	0	0	0	0	0	0	0	0	0	0	0	0	0	0	0	0	0	0	0	0	0	0	0	0	0	0	0	0	0	0
Otu1449	16	0	0	0	0	0	0	0	0	0	0	0	0	0	0	0	0	0	0	0	0	0	0	0	0	0	0	0	0	0	0	0	0	0	0	0	0	0	0	0	0	0	0	0	0	0	0	0	0
Otu1447	16	0	0	0	0	0	0	0	0	0	0	0	0	0	0	0	0	0	0	0	0	0	1	0	0	0	0	0	0	0	0	0	0	0	0	0	0	0	0	0	0	0	0	0	0	0	0	0	0
Otu1459	16	0	0	0	0	0	0	0	0	0	0	0	0	0	0	0	0	0	0	0	0	0	0	0	0	0	0	0	0	0	0	0	0	0	0	0	0	0	0	0	0	0	0	0	0	0	0	0	0
Otu1458	16	0	0	0	0	0	0	0	0	0	0	0	0	0	0	0	0	0	0	0	0	0	0	0	0	0	0	0	0	0	0	0	0	0	0	0	0	0	0	0	0	0	0	0	0	0	0	0	0
Otu1467	16	0	0	3	1	0	1	0	0	1	0	0	1	1	0	0	0	0	0	0	0	1	0	3	2	1	0	0	0	0	0	0	0	0	0	0	0	0	0	0	0	0	0	0	0	0	0	0	0
Otu1445	16	0	0	0	0	0	0	0	0	0	0	0	0	0	0	0	0	0	0	0	0	0	0	0	0	0	0	0	0	0	0	0	0	0	0	0	0	0	0	0	0	0	0	0	0	0	0	0	0
Otu1450	16	0	0	0	0	0	0	0	0	0	0	0	0	0	0	0	0	0	0	0	0	0	0	0	0	0	0	0	0	0	1	4	2	0	0	2	4	0	0	0	0	1	0	0	0	2	0	0	0
Otu1451	16	0	0	0	0	0	0	0	7	0	0	2	0	0	0	0	0	0	0	0	0	0	0	0	0	0	0	0	0	0	0	0	0	0	0	5	0	0	0	0	0	0	0	0	0	0	0	0	0
Otu1453	16	0	0	0	0	0	0	0	0	0	0	0	0	0	0	0	0	0	0	0	0	4	0	0	0	0	0	0	0	0	0	0	0	0	0	0	0	0	0	0	0	0	0	0	0	0	0	0	0
Otu1455	16	0	1	0	0	0	0	0	1	0	0	0	0	0	0	0	0	0	0	4	3	1	0	0	3	1	0	0	0	0	0	0	0	0	0	0	0	0	0	0	0	0	0	0	0	0	0	0	0
Otu1457	16	0	0	0	0	2	0	0	8	0	0	0	0	2	0	0	0	0	0	0	0	2	1	0	0	0	0	0	0	0	0	0	0	0	0	0	0	0	0	0	0	0	0	0	0	0	0	0	0
Otu1461	16	0	0	0	0	0	0	0	0	0	0	0	0	0	0	0	0	0	0	0	0	0	0	0	0	0	0	0	0	0	0	0	0	0	0	0	0	0	0	0	0	0	0	0	0	0	0	0	0
Otu1462	16	0	1	0	0	0	0	0	0	1	0	0	0	1	0	0	0	0	0	1	0	0	0	1	0	0	0	0	0	0	0	0	0	0	0	0	0	0	0	0	0	0	0	0	0	0	0	0	0
Otu1463	16	0	0	0	0	0	0	0	0	0	0	0	0	0	0	0	0	0	0	0	0	0	0	0	0	0	0	0	0	0	0	0	0	0	0	0	0	0	0	0	0	0	0	0	0	0	0	0	0
Otu1465	16	0	0	0	0	0	0	0	0	0	0	0	0	0	0	0	0	0	0	0	0	0	0	0	0	0	0	0	0	0	0	1	1	0	0	1	11	2	0	0	0	0	0	0	0	0	0	0	0
Otu1466	16	0	1	0	0	0	1	0	13	0	0	0	0	0	0	0	0	0	0	0	0	0	0	0	0	0	0	0	0	0	0	0	0	0	0	0	0	0	0	0	0	0	0	0	0	0	0	0	0
Otu1469	16	0	0	0	0	0	0	0	0	0	0	0	0	0	0	0	0	0	0	0	5	2	1	2	1	2	2	0	0	0	0	0	0	0	0	0	0	0	0	0	0	0	0	0	0	0	0	0	0
Otu1470	16	0	0	0	0	0	0	0	0	0	0	0	0	0	0	0	0	0	0	0	0	0	0	0	0	0	1	0	0	0	0	0	0	0	0	0	0	0	0	0	0	0	0	0	0	0	0	0	0
Otu1471	16	0	0	0	0	0	0	0	0	0	0	0	0	0	0	0	0	0	0	1	2	1	3	5	2	0	2	0	0	0	0	0	0	0	0	0	0	0	0	0	0	0	0	0	0	0	0	0	0
Otu1472	16	0	0	0	0	0	0	0	0	0	0	0	0	0	0	0	0	0	0	0	0	0	0	0	0	0	0	0	0	0	0	0	0	0	0	0	0	0	0	0	0	0	0	0	0	0	0	0	0
Otu1473	16	0	0	1	1	0	0	0	0	0	0	0	0	0	0	1	0	0	0	0	0	2	3	0	1	0	0	0	0	0	0	0	0	0	1	0	0	0	0	3	0	0	0	2	0	0	0	0	0
Otu1476	16	0	0	0	0	0	0	0	0	0	0	0	0	0	0	0	0	0	0	0	0	0	0	0	0	0	0	0	0	0	0	0	0	0	0	0	0	0	0	0	0	0	0	0	0	0	0	0	0
Otu1478	15	0	1	0	1	1	0	2	1	0	0	1	0	1	1	0	0	0	0	0	0	0	0	1	0	1	0	0	0	0	0	0	0	0	0	0	0	0	0	0	0	0	0	0	0	0	0	0	0
Otu1497	15	0	0	0	0	0	0	0	0	0	0	0	0	0	0	0	0	0	0	0	0	0	0	0	0	0	0	0	0	3	0	0	0	0	0	0	0	0	0	0	0	0	0	0	0	0	0	0	0
Otu1477	15	0	0	0	0	0	0	0	0	0	0	0	0	0	0	0	0	0	0	0	0	0	0	0	0	0	0	0	0	2	0	0	0	0	0	5	8	0	0	0	0	0	0	0	0	0	0	0	0
Otu1494	15	0	0	0	0	3	0	0	0	0	0	0	0	0	0	0	0	0	0	0	0	0	0	0	0	0	0	0	2	1	0	2	0	0	1	0	3	3	0	0	0	0	0	0	0	0	0	0	0
Otu1489	15	0	0	0	0	0	0	0	0	0	0	0	0	0	0	0	0	0	0	0	0	0	0	0	0	0	0	0	3	0	1	0	0	0	0	1	0	0	0	0	1	0	0	0	2	0	0	0	0
Otu1503	15	0	0	0	0	0	0	0	0	0	0	0	0	0	0	0	0	0	0	0	0	0	0	0	0	0	0	0	0	0	0	0	0	0	0	0	0	0	0	0	0	0	0	0	0	0	0	0	0
Otu1495	15	0	0	0	0	0	0	0	0	0	0	0	0	0	0	0	0	0	0	0	0	0	0	0	0	0	0	0	0	0	0	0	0	0	0	0	0	0	0	0	0	0	0	0	0	0	0	0	0
Otu1505	15	0	0	0	0	0	0	0	0	0	0	0	0	0	0	0	0	0	0	0	0	0	0	0	0	0	0	0	0	0	0	0	0	0	0	0	0	0	0	0	0	0	0	0	0	0	0	0	0
Otu1486	15	0	0	0	0	0	0	0	0	0	0	0	0	0	0	0	0	0	0	0	0	0	0	0	0	0	0	0	0	0	1	0	0	0	0	0	2	0	0	0	0	0	0	0	0	0	0	0	0
Otu1500	15	0	0	0	0	0	0	0	0	0	0	0	0	0	0	0	0	0	0	0	0	0	0	0	0	0	0	0	0	0	0	0	0	0	0	1	2	0	0	0	0	0	0	0	0	0	0	0	0
Otu1493	15	0	0	0	0	0	0	0	0	0	0	0	0	0	0	0	0	0	0	0	0	0	0	0	0	0	0	0	0	0	0	0	0	0	0	0	0	0	0	0	0	0	0	0	0	0	0	0	0
Otu1479	15	0	1	0	0	1	0	0	0	0	0	0	0	0	0	4	0	0	0	2	0	1	1	1	1	0	0	1	0	0	0	0	0	0	0	0	0	0	0	0	0	0	0	0	0	0	0	0	0
Otu1480	15	0	0	0	0	0	0	1	2	0	0	0	0	0	0	0	0	0	0	0	5	0	0	0	0	0	0	0	0	0	0	0	0	0	0	1	6	0	0	0	0	0	0	0	0	0	0	0	0
Otu1481	15	0	0	0	0	0	0	0	0	0	0	0	0	0	0	2	0	0	0	0	0	0	0	0	0	4	0	3	0	0	0	0	0	0	0	0	0	0	0	0	0	0	0	0	0	0	1	0	0
Otu1482	15	0	0	0	0	0	0	0	0	0	0	0	0	0	0	3	0	0	0	0	0	0	0	0	0	0	0	0	0	0	0	0	0	0	0	0	9	0	0	0	0	0	0	0	0	0	0	0	0
Otu1483	15	0	0	0	0	0	0	0	0	0	0	0	0	0	0	0	0	0	0	0	0	1	1	4	5	0	0	0	0	0	0	0	0	0	0	0	0	0	0	0	0	0	0	0	0	0	0	0	0
Otu1484	15	0	0	0	0	0	0	0	0	0	1	0	0	0	0	0	0	0	0	0	0	0	1	1	1	0	1	0	0	0	0	0	0	0	0	0	0	0	0	0	0	0	0	0	0	0	0	0	0
Otu1485	15	0	0	0	0	0	0	0	0	0	0	0	0	0	0	0	0	0	0	0	0	0	0	0	0	0	0	0	0	0	0	0	0	0	0	0	0	0	0	0	0	0	0	0	0	0	0	0	0
Otu1487	15	0	0	0	0	0	0	0	0	0	0	0	0	0	0	0	0	0	0	0	0	0	0	0	0	0	0	0	1	0	0	1	1	0	2	4	4	0	0	0	2	0	0	0	0	0	0	0	0
Otu1488	15	0	0	0	0	0	0	0	0	0	0	0	0	0	0	0	0	0	0	0	0	0	0	0	0	0	0	0	0	0	0	0	0	0	0	0	1	0	0	1	0	0	0	0	3	0	1	0	0
Otu1490	15	0	0	0	0	0	0	0	0	0	0	0	0	0	0	0	0	0	0	0	0	0	0	0	0	0	0	0	0	0	0	0	1	0	0	2	12	0	0	0	0	0	0	0	0	0	0	0	0
Otu1491	15	0	0	0	0	0	0	0	0	0	0	0	0	0	0	0	0	0	0	0	0	0	0	0	0	0	0	0	0	0	0	0	0	0	0	0	0	0	0	0	0	0	0	0	0	0	0	0	0
Otu1492	15	0	0	0	0	0	0	0	0	0	0	0	0	0	0	2	0	0	0	2	0	3	0	0	2	5	0	1	0	0	0	0	0	0	0	0	0	0	0	0	0	0	0	0	0	0	0	0	0
Otu1496	15	0	0	0	0	0	0	0	0	0	0	0	0	0	0	0	0	0	0	0	0	0	0	0	0	0	0	0	0	0	0	0	0	0	0	0	0	0	0	0	0	0	0	0	0	0	0	0	0
Otu1498	15	0	1	0	0	0	0	0	0	0	0	0	0	2	0	2	0	1	0	0	0	0	0	1	2	2	3	0	0	0	0	0	0	0	0	0	0	0	0	0	0	0	0	0	0	0	0	0	0
Otu1499	15	0	0	0	0	0	0	0	0	0	0	0	0	0	0	0	0	0	0	0	0	0	0	0	0	0	0	0	0	0	0	1	0	0	5	5	4	0	0	0	0	0	0	0	0	0	0	0	0
Otu1501	15	0	0	0	0	0	0	0	0	0	0	0	0	0	0	0	0	0	0	0	0	0	0	0	0	0	0	0	0	0	0	0	0	0	0	0	0	0	0	0	0	0	0	0	0	0	0	0	0
Otu1502	15	0	0	0	0	0	0	0	0	0	0	0	0	0	0	0	0	0	0	0	0	0	0	0	0	0	0	0	0	0	1	0	0	0	0	4	0	1	0	0	0	0	0	0	0	0	0	0	0
Otu1504	15	0	0	0	0	0	0	0	0	0	0	0	0	0	0	0	0	0	0	0	0	0	0	0	0	0	0	0	0	0	0	0	0	0	0	0	0	0	0	0	0	0	0	0	0	0	0	0	0
Otu1506	14	1	0	0	0	0	0	0	0	0	0	0	0	0	0	1	0	0	0	0	0	0	1	4	2	0	0	5	0	0	0	0	0	0	0	0	0	0	0	0	0	0	0	0	0	0	0	0	0
Otu1530	14	1	0	3	2	2	0	1	2	1	1	0	0	1	0	0	0	0	0	0	0	0	0	0	0	0	0	0	0	0	0	0	0	0	0	0	0	0	0	0	0	0	0	0	0	0	0	0	0
Otu1538	14	1	0	0	0	0	0	0	1	0	0	0	0	0	0	2	0	0	0	3	0	0	0	0	1	0	0	0	0	0	0	0	0	0	4	0	0	0	0	0	0	0	0	0	0	0	0	0	0
Otu1541	14	1	5	0	0	0	0	0	3	0	0	0	0	0	0	0	1	0	0	0	0	0	2	1	0	0	0	0	0	0	0	0	0	0	0	0	0	0	0	0	0	0	0	0	0	0	0	0	0
Otu1529	14	0	0	0	0	0	0	0	0	0	0	0	0	0	0	0	0	0	0	0	0	0	0	0	0	0	0	0	1	3	0	1	1	0	0	2	0	1	0	0	0	0	0	0	0	0	0	0	0
Otu1525	14	0	1	0	0	0	0	0	0	0	0	0	0	0	0	2	0	0	0	0	0	0	0	0	0	1	0	0	0	1	0	1	2	0	0	0	2	2	0	0	0	0	0	0	0	0	0	0	0
Otu1521	14	0	0	0	0	0	0	0	0	0	0	0	0	0	0	0	0	0	0	0	0	0	0	0	0	0	0	0	0	0	1	0	0	0	0	0	2	2	2	0	4	0	0	0	0	0	0	0	0
Otu1522	14	0	0	0	0	0	0	0	0	0	0	0	0	0	0	0	0	0	0	0	0	0	1	0	2	0	0	1	0	0	0	0	0	2	0	0	0	0	1	0	1	1	0	0	1	0	0	0	0
Otu1534	14	0	0	0	0	0	0	0	0	0	0	0	0	0	0	0	0	0	0	0	0	0	0	0	0	0	0	0	0	0	0	0	0	0	0	0	0	0	0	0	0	0	0	0	0	0	0	0	0
Otu1518	14	0	0	0	0	0	0	0	0	0	0	0	0	0	0	0	0	0	0	0	0	0	0	0	0	0	0	0	0	0	0	0	0	0	0	0	0	0	0	0	0	0	0	0	0	0	0	0	0
Otu1512	14	0	0	0	0	0	0	0	0	0	2	1	0	0	0	0	0	0	0	0	0	0	0	0	1	0	2	0	0	0	0	0	0	0	0	0	0	0	0	0	0	0	0	0	0	0	0	0	0
Otu1511	14	0	0	0	0	0	0	0	0	0	2	1	0	0	0	0	0	0	0	0	0	0	0	1	0	0	0	0	1	0	0	0	0	0	0	6	0	1	0	0	0	0	0	0	0	0	0	0	0
Otu1508	14	0	0	0	0	0	0	0	0	0	0	0	0	0	0	0	0	0	0	0	0	0	0	0	0	0	0	0	0	0	2	0	1	0	1	0	2	0	0	0	0	0	0	0	0	0	0	0	0
Otu1540	14	0	0	0	0	0	0	0	0	0	0	0	0	0	0	0	0	0	0	0	0	0	0	0	0	0	0	0	0	0	0	0	0	0	0	4	9	0	0	0	0	0	0	0	0	0	0	0	0
Otu1527	14	0	0	0	0	0	0	0	0	0	0	0	0	0	0	0	0	0	0	0	0	0	0	0	0	0	0	0	0	0	0	0	1	0	0	0	1	0	0	0	0	0	0	1	0	0	0	0	0
Otu1524	14	0	0	0	0	0	0	0	2	0	0	0	0	0	0	0	0	0	0	0	0	0	0	0	0	0	0	0	0	0	0	0	0	0	0	0	0	0	0	0	0	0	0	0	0	0	0	0	0
Otu1507	14	0	0	0	0	0	0	1	3	0	0	0	0	0	0	0	0	0	0	0	0	0	0	0	0	0	0	0	0	0	0	0	0	0	0	0	0	0	0	0	0	0	0	0	0	0	0	0	0
Otu1509	14	0	0	0	0	0	0	0	1	0	1	0	0	0	0	3	0	0	0	1	0	0	2	2	4	0	0	0	0	0	0	0	0	0	0	0	0	0	0	0	0	0	0	0	0	0	0	0	0
Otu1510	14	0	0	0	0	0	0	0	0	0	0	0	0	0	0	0	0	0	0	0	0	0	0	0	0	0	0	0	0	0	0	0	0	0	0	0	0	0	0	0	0	0	0	0	0	0	0	0	0
Otu1513	14	0	0	0	0	0	0	0	0	0	0	0	0	0	0	0	0	0	0	0	0	0	0	0	0	0	0	0	0	0	0	0	0	0	0	0	0	0	0	0	0	0	0	0	0	0	0	0	0
Otu1514	14	0	0	0	0	0	0	0	0	0	0	0	0	0	0	0	0	0	0	0	0	0	0	0	0	0	0	0	0	0	0	0	1	0	0	4	0	3	0	0	0	0	0	0	2	0	2	0	0
Otu1515	14	0	0	0	0	0	0	0	0	0	0	0	0	0	0	0	0	0	0	0	0	0	0	0	0	0	0	0	0	0	0	0	0	0	0	0	0	0	0	0	0	0	0	0	0	0	0	0	0
Otu1516	14	0	0	0	0	0	0	0	0	0	0	0	0	0	0	0	0	0	0	0	0	0	0	0	0	0	0	0	0	0	0	0	0	0	0	0	0	0	0	0	0	0	0	0	0	0	0	0	0
Otu1517	14	0	0	0	0	0	0	0	0	0	0	0	0	0	0	2	0	0	0	1	0	0	0	0	0	0	0	0	0	0	0	0	0	0	0	0	0	0	0	1	1	0	0	1	1	0	0	0	2
Otu1519	14	0	0	0	0	0	0	0	0	0	1	0	0	0	0	0	0	0	1	0	0	0	1	2	1	4	1	0	0	0	0	0	0	0	0	0	0	0	0	0	0	0	0	0	0	0	0	0	0
Otu1520	14	0	0	0	0	2	0	0	0	0	0	0	2	0	0	0	0	0	0	0	0	0	0	0	2	0	0	0	0	0	0	0	0	0	0	0	0	0	0	0	0	0	0	0	0	0	1	0	0
Otu1523	14	0	0	0	0	0	0	0	0	0	0	1	0	0	0	2	0	0	0	1	0	2	1	0	4	0	2	1	0	0	0	0	0	0	0	0	0	0	0	0	0	0	0	0	0	0	0	0	0
Otu1526	14	0	0	0	0	0	0	0	0	0	0	0	0	0	0	0	0	0	0	0	0	0	0	0	0	0	0	0	0	0	0	0	0	0	0	0	0	0	0	0	0	0	0	0	0	0	0	0	0
Otu1528	14	0	0	0	0	0	0	0	0	0	0	0	0	0	0	0	0	0	0	0	0	0	0	0	0	0	0	0	0	0	0	0	0	0	0	0	0	0	0	0	0	0	0	0	0	0	0	0	0
Otu1531	14	0	0	0	0	0	0	0	7	3	0	0	0	0	0	0	0	0	0	0	0	0	3	0	1	0	0	0	0	0	0	0	0	0	0	0	0	0	0	0	0	0	0	0	0	0	0	0	0
Otu1532	14	0	0	0	1	0	0	0	0	0	0	0	0	0	0	2	0	0	0	0	0	2	3	2	0	0	0	0	0	0	0	0	0	0	0	0	2	0	0	0	0	0	0	0	0	0	0	0	0
Otu1533	14	0	0	2	1	0	1	1	0	1	1	4	0	1	0	1	0	0	0	0	0	0	0	1	0	0	0	0	0	0	0	0	0	0	0	0	0	0	0	0	0	0	0	0	0	0	0	0	0
Otu1535	14	0	0	0	0	0	0	0	0	0	0	0	0	0	0	0	0	0	0	0	0	0	0	0	0	0	0	0	0	0	0	0	0	0	1	0	0	0	0	0	0	0	0	0	0	0	0	0	0
Otu1536	14	0	0	0	0	0	0	0	0	0	0	0	0	0	0	0	0	0	0	0	0	0	0	0	0	0	0	0	0	0	0	0	0	0	1	0	5	1	0	0	3	0	0	0	1	0	0	0	1
Otu1537	14	0	0	0	0	0	0	0	0	0	0	0	0	0	0	0	0	0	0	0	0	0	0	0	0	0	0	0	1	0	5	0	4	0	1	0	2	0	0	0	0	0	0	0	1	0	0	0	0
Otu1539	14	0	0	0	0	0	0	0	0	0	0	0	0	0	0	0	0	0	0	0	0	0	0	0	0	0	0	0	0	0	0	1	0	0	2	3	8	0	0	0	0	0	0	0	0	0	0	0	0
Otu1551	13	9	0	0	0	0	0	0	0	0	0	0	0	0	0	0	0	0	0	0	0	0	0	0	3	0	1	0	0	0	0	0	0	0	0	0	0	0	0	0	0	0	0	0	0	0	0	0	0
Otu1570	13	1	0	0	0	0	0	0	1	3	1	0	0	1	0	0	0	0	0	0	0	0	0	0	0	0	0	0	0	0	0	0	0	0	0	0	0	0	0	0	0	0	0	0	0	0	0	0	0
Otu1562	13	0	0	3	0	0	0	0	1	0	0	0	0	0	1	0	0	1	0	2	3	0	0	0	0	1	0	0	0	0	0	0	0	0	0	0	0	0	0	0	0	0	0	0	0	0	0	0	0
Otu1545	13	0	0	0	0	0	0	0	0	0	0	0	0	0	0	0	0	0	0	0	0	0	0	0	0	0	0	0	0	0	0	0	0	0	0	0	0	0	3	4	1	0	0	2	0	1	0	0	0
Otu1566	13	0	0	0	0	0	0	0	0	0	0	0	0	0	0	0	0	0	0	0	0	0	0	0	0	0	0	0	0	0	1	1	0	0	1	1	0	0	1	1	1	0	0	3	0	0	0	0	0
Otu1549	13	0	0	0	0	0	0	0	0	0	0	0	0	0	0	0	0	0	0	0	0	0	0	0	0	0	0	0	0	0	0	0	0	0	0	0	0	0	0	0	0	0	0	0	0	0	0	0	0
Otu1573	13	0	0	0	0	0	0	0	0	0	0	0	0	0	0	0	0	0	0	0	0	0	0	0	0	0	0	0	0	0	0	0	0	0	0	0	0	0	0	0	0	0	0	0	0	0	0	0	0
Otu1555	13	0	0	0	0	0	0	0	0	0	0	0	0	0	0	0	0	0	0	0	0	0	0	0	0	0	0	0	0	0	0	0	0	0	0	0	0	0	0	0	0	0	0	0	0	0	0	0	0
Otu1563	13	0	0	0	0	0	0	0	0	0	0	0	0	0	0	0	0	0	0	0	0	0	0	0	0	0	0	0	0	0	0	0	0	0	0	0	0	0	0	0	0	0	0	0	0	0	0	0	0
Otu1572	13	0	0	0	0	0	0	0	0	0	0	0	0	0	0	0	0	0	0	0	0	0	0	0	0	0	0	0	0	0	0	0	0	0	0	0	0	0	0	0	0	0	0	0	0	0	0	0	0
Otu1542	13	0	0	0	0	0	0	0	0	0	0	0	0	0	0	0	0	0	0	0	0	0	0	0	0	0	0	0	2	0	0	0	2	0	3	0	4	2	0	0	0	0	0	0	0	0	0	0	0
Otu1543	13	0	0	0	0	0	0	0	0	0	0	2	0	4	0	0	0	0	0	0	0	0	0	0	0	0	0	0	0	0	0	3	0	1	0	0	0	0	0	0	0	0	0	0	0	0	0	0	0
Otu1544	13	0	0	0	0	0	0	0	0	0	0	0	0	0	0	0	0	0	0	0	0	0	0	0	0	0	0	0	0	0	0	0	0	0	0	0	0	0	0	0	0	0	0	0	0	0	0	0	0
Otu1546	13	0	0	0	0	0	0	0	0	0	0	0	0	0	0	0	0	0	0	0	0	0	2	5	0	0	1	0	0	0	0	0	0	0	0	0	0	0	0	0	0	0	0	0	0	0	0	0	0
Otu1547	13	0	1	0	0	0	0	0	0	0	0	0	0	0	0	0	0	1	0	0	0	0	1	0	0	0	3	0	0	0	0	0	0	0	0	0	0	0	0	0	0	0	0	0	0	0	0	0	0
Otu1548	13	0	0	0	0	0	0	0	0	0	0	0	0	0	0	0	0	0	0	0	0	0	1	0	0	1	0	0	0	0	0	0	0	0	0	0	0	0	0	0	0	0	0	0	0	0	0	0	0
Otu1550	13	0	0	0	0	0	0	0	0	0	0	0	0	0	0	3	0	0	0	3	0	0	0	0	0	0	0	0	0	0	0	0	0	0	0	0	0	0	0	0	0	0	0	0	0	0	0	0	0
Otu1552	13	0	0	0	0	0	0	0	0	0	1	0	1	0	0	0	0	0	0	0	0	1	1	5	1	1	2	0	0	0	0	0	0	0	0	0	0	0	0	0	0	0	0	0	0	0	0	0	0
Otu1553	13	0	0	0	0	0	0	0	0	0	0	0	0	0	0	0	0	0	0	0	0	0	0	0	0	0	0	0	1	0	0	0	0	0	0	0	1	8	0	0	0	0	0	0	0	0	0	0	0
Otu1554	13	0	0	0	0	0	0	0	0	0	0	0	0	0	0	0	0	0	0	0	0	3	2	3	0	5	0	0	0	0	0	0	0	0	0	0	0	0	0	0	0	0	0	0	0	0	0	0	0
Otu1556	13	0	0	0	0	0	0	0	0	0	0	0	0	0	0	0	0	0	0	0	0	0	0	0	0	0	0	0	0	0	0	0	0	0	0	0	0	0	0	0	0	0	0	0	0	0	0	0	0
Otu1557	13	0	0	0	0	0	0	0	7	0	1	0	0	0	0	0	0	0	0	0	0	0	0	2	0	0	0	0	0	0	0	0	0	2	0	0	0	1	0	0	0	0	0	0	0	0	0	0	0
Otu1558	13	0	0	0	0	0	0	0	0	0	0	0	0	0	0	0	0	0	0	0	0	0	0	0	0	0	0	0	0	0	0	0	0	0	0	0	0	0	0	0	0	0	0	0	0	0	0	0	0
Otu1559	13	0	0	0	0	0	0	0	0	0	0	0	0	0	0	0	0	0	0	0	0	0	0	0	0	0	0	0	0	0	0	0	0	0	0	0	0	0	0	0	0	0	0	0	0	0	0	0	0
Otu1560	13	0	0	0	0	0	0	0	0	0	0	0	0	0	0	0	0	0	0	0	0	0	0	0	3	0	0	0	0	0	0	0	0	0	0	0	0	0	0	0	0	0	1	0	0	0	0	0	0
Otu1561	13	0	0	0	0	0	0	0	1	0	0	0	0	0	0	0	0	0	0	0	1	0	3	1	5	0	1	0	0	0	0	0	0	0	0	0	0	0	0	0	0	0	0	0	0	0	0	0	0
Otu1564	13	0	0	5	2	0	0	0	0	0	0	1	1	0	0	1	0	0	0	1	0	0	0	0	0	1	1	0	0	0	0	0	0	0	0	0	0	0	0	0	0	0	0	0	0	0	0	0	0
Otu1565	13	0	0	0	0	0	0	0	0	0	0	0	0	0	0	0	0	0	0	0	0	0	0	0	0	0	0	0	0	0	0	0	2	0	3	0	0	0	0	0	0	0	0	0	5	0	0	0	0
Otu1567	13	0	0	0	0	0	0	0	0	0	0	0	0	0	0	0	0	0	0	0	0	1	0	0	0	0	0	0	0	0	0	0	0	0	0	0	0	0	0	0	6	0	0	1	1	0	1	0	0
Otu1568	13	0	0	0	0	0	0	0	0	0	0	0	0	0	0	0	0	0	0	0	0	0	0	0	0	0	0	0	0	0	0	0	0	0	1	0	1	0	0	0	0	0	0	0	0	0	0	0	0
Otu1569	13	0	0	0	0	0	0	0	0	0	0	0	0	0	0	0	0	0	0	0	0	0	1	0	0	0	0	0	0	0	0	0	0	0	0	0	0	0	0	0	0	0	0	0	0	0	0	0	0
Otu1571	13	0	0	0	0	0	0	0	0	0	0	0	0	0	0	0	0	0	0	0	0	0	0	0	0	0	0	0	0	0	0	0	0	0	3	2	0	1	0	0	0	0	0	0	0	0	0	0	0
Otu1594	12	1	0	0	0	1	0	0	5	0	1	0	0	0	0	0	0	0	0	0	0	0	2	0	0	0	0	0	0	0	0	0	0	0	0	0	0	0	0	0	0	0	0	0	0	0	0	0	0
Otu1600	12	1	0	0	0	1	0	0	2	2	1	1	1	1	0	1	0	0	0	0	0	0	0	0	0	0	0	0	0	0	0	0	0	0	0	0	0	0	0	0	0	0	0	0	0	0	0	0	0
Otu1576	12	0	0	1	0	0	0	0	0	0	0	0	0	0	1	1	0	0	0	1	0	0	0	0	3	5	0	0	0	0	0	0	0	0	0	0	0	0	0	0	0	0	0	0	0	0	0	0	0
Otu1610	12	0	0	0	0	0	0	0	0	0	0	0	0	0	0	0	0	0	0	0	0	0	0	0	0	0	0	0	0	2	0	3	1	0	0	4	0	0	0	0	0	0	0	0	0	0	0	0	0
Otu1607	12	0	0	0	0	0	0	0	0	0	0	0	0	0	0	0	0	0	0	0	0	0	0	0	0	0	0	0	0	1	1	4	1	0	2	1	2	0	0	0	0	0	0	0	0	0	0	0	0
Otu1578	12	0	0	0	0	0	0	0	7	0	0	0	0	1	0	2	0	0	0	0	0	0	0	0	0	0	0	0	0	0	0	0	0	0	0	0	0	0	1	0	0	0	0	0	0	0	0	0	0
Otu1588	12	0	0	0	0	0	0	0	0	0	0	0	0	0	0	0	0	0	0	0	0	0	0	0	0	0	0	0	0	0	0	0	0	0	0	0	0	0	0	0	0	0	0	0	0	0	0	0	0
Otu1581	12	0	0	0	0	0	0	0	0	0	0	0	0	0	0	0	0	0	0	0	0	0	0	0	0	0	0	0	0	0	0	0	2	0	0	0	0	0	0	0	0	0	2	0	0	0	0	0	0
Otu1585	12	0	0	0	0	0	0	0	0	0	0	0	0	0	0	0	0	0	0	0	0	0	0	0	0	0	0	0	0	0	0	0	0	0	0	0	0	0	0	0	0	0	0	0	0	0	0	0	0
Otu1617	12	0	0	0	0	0	0	0	0	0	0	0	0	0	0	0	0	0	0	0	0	0	0	0	0	0	0	0	0	0	0	0	0	0	0	4	3	0	0	0	0	0	0	0	0	0	0	0	0
Otu1605	12	0	0	0	0	0	0	0	0	0	0	0	0	0	0	0	0	0	0	0	0	0	0	0	0	0	0	0	0	0	0	0	0	0	0	0	0	0	0	0	0	0	0	0	0	0	0	0	0
Otu1621	12	0	0	0	0	0	0	0	0	0	0	0	0	0	0	0	0	0	0	0	0	0	0	0	0	0	0	0	0	0	0	0	0	0	0	0	0	0	0	0	0	0	0	0	0	0	0	0	0
Otu1589	12	0	0	0	0	0	0	0	2	0	0	0	0	0	0	0	0	0	0	0	0	0	0	0	0	0	0	0	0	0	0	0	0	0	0	0	0	0	0	0	0	0	0	0	0	0	0	0	0
Otu1601	12	0	0	0	0	0	0	0	1	0	0	0	0	0	0	0	0	0	0	0	0	0	0	0	0	0	0	0	0	0	0	0	0	0	0	0	0	0	0	0	0	0	0	0	0	0	0	0	0
Otu1622	12	0	0	0	0	0	0	0	0	0	0	0	0	0	0	0	0	0	0	0	0	0	0	0	0	0	0	0	0	0	4	1	1	0	0	0	5	0	0	0	0	0	0	0	0	0	0	0	0
Otu1574	12	0	0	0	0	0	0	0	0	0	0	0	0	0	0	0	0	0	0	0	0	0	0	0	0	0	0	0	0	0	0	0	0	0	0	0	0	0	0	0	0	0	0	0	0	0	0	0	0
Otu1575	12	0	0	0	0	0	0	0	0	0	0	0	0	0	0	0	0	0	0	0	0	0	0	0	0	0	0	0	0	0	0	0	0	0	0	0	0	0	0	0	0	0	0	0	0	0	0	0	0
Otu1577	12	0	0	0	0	0	0	0	0	0	0	0	0	0	0	1	0	0	0	0	0	1	1	1	1	0	0	0	0	0	0	0	0	0	0	0	0	0	0	0	0	0	0	0	0	0	0	0	0
Otu1579	12	0	0	0	0	0	0	0	0	0	0	0	0	0	0	0	0	0	0	0	0	0	0	0	0	0	0	0	0	0	0	0	0	0	0	0	9	1	0	0	0	2	0	0	0	0	0	0	0
Otu1580	12	0	0	0	0	0	0	0	0	0	0	0	0	0	0	0	0	0	0	0	1	0	0	3	2	0	1	0	0	0	0	0	0	0	0	0	0	0	0	0	0	0	0	0	0	0	0	0	0
Otu1582	12	0	0	0	0	0	0	0	0	0	0	0	0	0	0	0	0	0	0	0	0	0	0	0	0	0	0	0	1	0	0	0	0	0	0	0	3	3	0	0	0	0	0	0	0	0	0	0	0
Otu1583	12	0	0	0	0	0	0	0	1	0	0	0	0	0	0	0	0	0	0	0	0	2	0	2	0	3	0	0	0	0	0	0	0	0	0	0	0	0	0	0	0	0	0	0	0	0	0	0	0
Otu1584	12	0	0	0	0	0	0	0	0	0	0	0	0	0	0	0	0	0	0	0	0	0	0	0	0	0	0	0	1	0	0	0	1	0	0	0	0	1	0	0	0	0	0	1	0	3	0	0	0
Otu1586	12	0	0	0	0	0	0	0	0	0	0	0	0	0	0	0	0	0	0	0	0	0	0	0	0	0	0	2	0	0	0	0	0	0	0	0	0	0	0	0	0	0	0	0	0	0	0	0	0
Otu1587	12	0	0	0	0	0	0	0	0	0	0	0	0	0	0	0	0	0	0	0	0	0	0	0	0	0	0	0	0	0	0	0	0	0	4	0	0	4	0	0	4	0	0	0	0	0	0	0	0
Otu1590	12	0	0	0	0	0	0	0	0	0	0	0	0	0	0	0	0	0	0	0	0	0	0	0	0	0	0	1	0	0	0	0	0	0	0	0	0	0	0	0	0	0	0	0	0	0	0	0	0
Otu1591	12	0	0	0	0	0	0	0	0	0	0	0	0	0	0	0	0	0	0	0	0	0	4	0	0	0	0	0	0	0	0	2	0	0	0	0	1	0	0	0	0	0	0	0	0	0	0	2	0
Otu1592	12	0	0	0	0	0	0	0	0	0	0	0	0	0	0	0	0	0	0	3	0	0	0	0	0	0	0	0	0	0	0	4	0	0	0	0	1	0	0	0	0	0	0	0	0	0	0	0	0
Otu1593	12	0	0	0	0	0	0	0	0	0	0	0	0	0	0	1	0	0	0	0	1	0	4	0	6	0	0	0	0	0	0	0	0	0	0	0	0	0	0	0	0	0	0	0	0	0	0	0	0
Otu1595	12	0	0	0	0	0	0	0	0	0	1	0	0	0	0	0	0	0	0	0	0	0	0	0	0	2	0	0	0	0	0	0	0	0	0	2	3	0	0	0	0	0	0	0	0	0	0	0	0
Otu1596	12	0	0	0	0	0	0	0	0	0	0	0	0	0	0	0	0	0	0	0	0	0	1	0	1	0	0	1	0	0	0	0	0	0	0	0	0	0	0	0	0	0	0	0	0	0	0	0	0
Otu1597	12	0	0	0	0	0	0	0	0	0	0	0	0	0	0	0	0	0	0	0	0	0	0	0	0	0	0	0	0	0	1	0	0	0	0	0	3	0	0	1	0	0	0	0	2	0	0	0	0
Otu1598	12	0	0	0	0	0	0	0	0	0	0	0	0	0	0	0	0	0	0	0	0	0	0	0	0	0	0	0	0	0	0	0	0	0	0	0	0	0	0	0	0	0	0	0	0	0	0	0	0
Otu1599	12	0	0	0	0	0	0	0	2	0	0	0	0	0	0	0	0	0	0	0	0	0	0	0	0	0	0	3	0	0	0	0	0	0	0	0	0	0	0	0	0	0	0	0	0	0	0	0	0
Otu1602	12	0	1	5	2	0	1	0	1	0	0	1	0	0	0	0	0	0	0	0	0	0	0	0	0	0	0	0	0	0	0	0	0	0	0	0	0	0	0	0	0	0	0	0	0	0	0	0	0
Otu1603	12	0	1	0	0	0	0	0	0	3	0	0	0	0	0	0	0	0	0	0	0	0	0	0	8	0	0	0	0	0	0	0	0	0	0	0	0	0	0	0	0	0	0	0	0	0	0	0	0
Otu1604	12	0	0	0	0	0	0	0	0	0	0	0	0	0	0	0	0	0	0	0	5	0	0	2	0	2	3	0	0	0	0	0	0	0	0	0	0	0	0	0	0	0	0	0	0	0	0	0	0
Otu1606	12	0	0	0	0	0	0	0	0	0	0	0	0	0	0	0	0	0	0	0	0	0	0	0	0	0	0	0	0	0	0	0	0	0	0	0	0	0	0	0	4	0	0	0	0	0	0	0	0
Otu1608	12	0	0	0	0	0	0	0	0	0	0	0	0	0	0	0	0	0	0	0	0	0	0	0	0	0	0	0	0	0	3	0	0	0	0	1	0	0	0	0	0	0	0	0	0	0	0	0	0
Otu1609	12	0	0	0	0	0	0	0	0	0	0	0	0	0	0	0	0	0	0	0	0	0	0	0	0	0	0	0	0	0	0	0	0	0	0	0	0	0	0	0	1	0	0	1	4	0	0	2	2
Otu1611	12	0	0	0	0	0	0	0	4	0	0	0	0	0	0	0	0	0	0	0	0	7	1	0	0	0	0	0	0	0	0	0	0	0	0	0	0	0	0	0	0	0	0	0	0	0	0	0	0
Otu1612	12	0	0	0	0	0	0	0	0	0	1	0	0	0	0	0	0	0	0	0	0	0	0	0	0	0	0	0	0	0	0	3	1	0	0	0	5	0	0	0	0	0	0	0	0	0	0	0	0
Otu1613	12	0	0	0	0	0	0	0	0	0	0	0	0	0	0	0	0	0	0	0	0	0	0	0	0	0	0	0	0	0	1	1	0	0	0	0	3	0	0	0	0	0	0	0	0	0	0	0	0
Otu1614	12	0	0	0	0	0	0	0	0	0	0	0	0	0	0	0	0	0	0	0	0	0	1	0	0	0	10	0	0	0	0	0	0	0	0	1	0	0	0	0	0	0	0	0	0	0	0	0	0
Otu1615	12	0	0	0	0	0	0	0	0	0	0	0	0	0	0	0	0	0	0	0	0	0	0	0	3	0	0	0	0	0	0	0	0	0	0	0	0	0	0	0	0	0	0	0	0	0	0	0	0
Otu1616	12	0	0	0	0	0	0	0	0	0	0	0	0	0	0	0	0	0	0	0	0	0	1	0	0	0	0	0	0	0	0	0	0	0	0	0	0	0	0	0	0	0	0	0	0	0	0	0	0
Otu1618	12	0	0	0	0	0	0	0	0	0	0	0	0	0	0	0	0	0	0	0	0	0	0	0	0	0	0	0	0	0	3	0	1	0	3	3	1	0	0	0	0	0	0	0	0	0	0	0	0
Otu1619	12	0	0	0	0	0	0	0	0	0	0	0	0	0	0	0	0	0	0	0	0	0	0	0	0	0	0	0	0	0	0	1	0	0	0	2	4	0	0	0	0	0	0	0	0	0	0	0	0
Otu1620	12	0	0	0	0	0	0	0	0	0	0	0	0	1	0	0	0	0	0	0	0	0	0	1	0	0	0	0	0	0	0	0	0	0	0	0	0	0	0	0	0	0	0	0	0	0	0	0	0
Otu1638	11	2	0	0	0	0	0	0	0	0	0	0	0	0	0	3	0	0	0	0	0	0	0	0	4	0	1	0	0	0	0	0	0	0	0	0	0	0	0	0	0	0	0	0	0	0	0	0	0
Otu1627	11	1	0	1	2	1	0	0	0	0	2	0	2	0	0	0	0	0	0	0	0	0	0	0	0	0	0	0	0	0	0	0	0	0	0	0	0	0	0	0	0	0	0	0	0	0	0	0	0
Otu1650	11	0	0	0	0	0	0	0	0	0	0	0	0	0	0	0	0	0	0	0	0	0	0	0	0	0	0	0	0	5	0	0	0	0	1	3	1	0	0	0	0	0	0	0	0	0	1	0	0
Otu1640	11	0	0	0	0	0	0	0	0	0	0	0	0	0	0	0	0	0	0	0	0	0	0	0	0	0	0	0	0	1	0	0	0	0	1	0	3	0	2	0	2	0	0	2	0	0	0	0	0
Otu1656	11	0	0	0	0	0	0	0	0	0	0	0	0	0	0	0	0	0	0	0	0	0	0	0	0	0	0	0	2	1	0	0	1	0	1	2	4	0	0	0	0	0	0	0	0	0	0	0	0
Otu1645	11	0	0	0	0	0	0	0	0	0	0	0	0	0	0	0	0	0	0	0	0	0	0	0	0	0	0	0	0	0	0	0	0	0	0	0	9	0	1	0	0	0	0	0	1	0	0	0	0
Otu1629	11	0	0	0	0	0	0	0	2	0	0	0	0	0	0	0	0	0	0	0	0	0	0	0	0	0	0	0	0	0	0	0	0	0	0	0	0	0	0	0	0	0	0	0	0	0	0	0	0
Otu1642	11	0	0	1	1	1	0	0	0	1	0	0	1	0	0	0	0	0	0	0	1	0	0	0	0	0	0	0	0	0	0	0	0	0	0	0	0	1	0	0	0	0	0	0	0	0	0	0	0
Otu1655	11	0	0	0	0	0	0	0	0	0	1	0	0	1	0	0	0	0	0	1	0	0	0	0	1	0	0	0	0	0	0	0	0	0	0	0	0	0	0	0	0	0	0	0	0	0	0	0	0
Otu1623	11	0	0	0	0	0	0	0	0	0	0	0	0	0	0	0	0	0	0	0	0	0	0	0	0	0	0	0	0	0	0	3	1	0	1	0	0	6	0	0	0	0	0	0	0	0	0	0	0
Otu1624	11	0	0	0	0	0	0	0	0	0	0	0	0	0	0	0	0	0	0	0	0	0	0	0	0	0	0	0	0	0	0	0	0	0	0	7	0	4	0	0	0	0	0	0	0	0	0	0	0
Otu1625	11	0	0	0	0	0	0	0	0	0	0	0	0	0	0	0	0	0	0	0	0	0	0	0	0	0	0	0	0	0	0	0	0	0	0	0	0	0	0	0	0	0	0	0	0	0	0	0	0
Otu1626	11	0	0	0	1	0	0	0	0	0	4	0	1	0	0	2	0	0	0	0	0	0	1	2	0	0	0	0	0	0	0	0	0	0	0	0	0	0	0	0	0	0	0	0	0	0	0	0	0
Otu1628	11	0	0	0	0	0	0	0	0	0	0	0	0	0	0	0	0	0	0	0	1	0	0	0	0	0	0	0	1	0	0	0	0	0	1	1	1	0	0	0	1	0	0	2	0	0	0	0	0
Otu1630	11	0	0	0	0	0	0	0	0	0	0	0	0	0	0	0	0	0	0	0	0	0	0	0	0	0	0	0	0	0	0	0	0	0	0	0	0	0	0	0	1	0	0	0	0	0	0	0	0
Otu1631	11	0	0	0	0	0	0	0	0	0	0	0	0	0	0	0	0	0	0	0	0	0	0	0	0	0	0	0	0	0	0	0	0	0	0	0	0	0	0	0	0	0	0	0	0	0	0	0	0
Otu1632	11	0	0	0	0	0	0	0	0	0	0	0	0	0	0	0	0	0	0	4	0	3	1	1	2	0	0	0	0	0	0	0	0	0	0	0	0	0	0	0	0	0	0	0	0	0	0	0	0
Otu1633	11	0	0	0	1	0	0	0	1	0	0	0	0	0	0	0	0	0	0	0	0	0	2	0	5	0	0	2	0	0	0	0	0	0	0	0	0	0	0	0	0	0	0	0	0	0	0	0	0
Otu1634	11	0	0	0	0	0	0	0	0	0	0	0	0	0	0	0	0	0	0	0	0	0	0	0	0	0	0	0	0	0	0	1	0	0	1	0	0	0	0	0	0	0	0	0	0	0	0	0	0
Otu1635	11	0	1	0	0	1	0	0	2	1	2	1	0	0	0	0	0	0	0	0	0	0	0	0	0	0	0	0	0	0	0	0	0	0	0	0	0	0	0	0	0	0	0	0	0	0	0	0	0
Otu1636	11	0	0	0	0	0	0	0	1	0	0	0	0	0	0	0	0	0	0	0	0	0	0	0	0	0	0	0	0	0	0	0	0	0	0	3	7	0	0	0	0	0	0	0	0	0	0	0	0
Otu1637	11	0	0	0	0	0	0	0	0	0	0	0	0	1	0	1	0	0	0	3	1	4	1	0	0	0	0	0	0	0	0	0	0	0	0	0	0	0	0	0	0	0	0	0	0	0	0	0	0
Otu1639	11	0	0	0	0	0	0	0	0	0	0	0	0	0	0	0	0	0	0	0	0	0	0	0	0	0	0	0	0	0	1	0	2	0	6	1	0	1	0	0	0	0	0	0	0	0	0	0	0
Otu1641	11	0	0	0	0	0	0	0	0	0	0	0	0	0	0	0	0	0	0	0	0	0	0	0	0	0	0	0	0	0	0	0	1	0	0	0	6	0	0	0	1	0	0	0	0	0	0	0	0
Otu1643	11	0	0	0	0	0	0	0	0	0	0	0	0	0	0	0	0	0	0	0	0	0	0	0	0	0	0	0	0	0	0	0	0	1	1	2	1	0	0	0	0	0	0	0	0	0	0	0	0
Otu1644	11	0	0	0	0	0	0	0	0	0	0	0	0	0	0	0	0	0	0	0	0	0	0	0	0	0	0	0	0	0	0	0	0	0	0	0	0	0	0	0	0	0	0	0	0	0	0	0	0
Otu1646	11	0	0	0	0	0	0	0	0	0	0	0	0	0	0	0	0	0	0	0	0	0	0	0	0	0	0	0	4	0	0	4	1	0	0	1	1	0	0	0	0	0	0	0	0	0	0	0	0
Otu1647	11	0	0	0	0	0	0	0	0	0	0	0	0	0	0	0	0	0	0	0	0	0	0	0	0	0	0	0	0	0	0	0	0	0	0	0	0	0	0	0	0	1	0	0	0	0	0	0	0
Otu1648	11	0	0	0	0	0	0	0	0	0	0	0	0	0	0	1	0	0	0	0	0	2	0	4	2	0	2	0	0	0	0	0	0	0	0	0	0	0	0	0	0	0	0	0	0	0	0	0	0
Otu1649	11	0	6	0	0	4	1	0	0	0	0	0	0	0	0	0	0	0	0	0	0	0	0	0	0	0	0	0	0	0	0	0	0	0	0	0	0	0	0	0	0	0	0	0	0	0	0	0	0
Otu1651	11	0	0	0	4	0	0	0	0	0	2	0	0	0	0	0	0	0	0	0	0	0	0	0	3	0	0	0	0	0	0	0	0	0	0	0	0	0	0	0	0	0	0	0	0	0	0	0	0
Otu1652	11	0	0	0	0	0	0	0	3	0	0	0	0	0	0	0	0	0	0	0	0	0	0	0	0	0	0	0	0	0	0	0	0	0	0	0	0	0	0	0	0	0	0	0	0	0	0	0	0
Otu1653	11	0	0	0	0	0	0	0	0	0	0	0	0	0	0	0	0	0	0	0	0	0	2	1	1	1	0	0	0	0	0	0	0	0	0	0	0	0	0	0	0	0	0	0	0	0	0	0	0
Otu1654	11	0	0	0	0	0	0	0	0	0	0	0	0	0	0	2	0	0	0	0	0	0	0	0	0	0	0	2	0	0	0	0	0	0	0	0	0	0	0	0	0	0	0	0	0	0	0	0	0
Otu1657	11	0	0	0	2	0	0	0	2	0	2	0	0	2	0	0	0	0	0	0	0	0	0	0	1	0	0	0	0	0	0	0	0	0	0	0	0	0	0	0	0	0	0	0	0	0	0	0	0
Otu1658	11	0	0	0	0	0	0	0	1	0	0	0	0	0	0	0	0	0	0	0	0	0	3	2	2	0	0	1	0	0	0	0	0	0	0	1	0	0	0	0	1	0	0	0	0	0	0	0	0
Otu1688	10	2	3	0	0	0	0	1	0	0	2	0	0	0	0	0	0	0	0	0	0	0	0	0	1	1	0	0	0	0	0	0	0	0	0	0	0	0	0	0	0	0	0	0	0	0	0	0	0
Otu1697	10	2	3	0	0	0	0	0	0	0	0	0	0	2	0	0	0	0	0	0	0	0	0	0	0	0	0	0	0	0	0	0	0	0	0	1	1	0	0	0	0	0	0	0	0	0	0	0	0
Otu1665	10	1	0	0	0	0	0	0	0	0	0	0	0	1	0	0	0	0	0	0	0	0	2	0	2	1	0	0	0	0	0	0	0	0	0	0	3	0	0	0	0	0	0	0	0	0	0	0	0
Otu1687	10	0	0	0	0	0	0	0	0	0	0	0	0	0	1	5	0	0	0	0	0	0	2	2	0	0	0	0	0	0	0	0	0	0	0	0	0	0	0	0	0	0	0	0	0	0	0	0	0
Otu1674	10	0	0	0	0	0	0	0	0	0	0	0	0	0	0	0	0	0	0	0	0	0	0	0	0	0	0	0	0	0	0	0	0	0	0	2	5	0	0	0	0	0	0	0	0	0	0	0	0
Otu1669	10	0	0	0	0	0	0	0	0	0	0	0	0	0	0	0	0	0	0	0	0	0	0	1	0	0	0	0	0	0	0	0	0	0	0	0	0	0	0	0	0	0	0	2	1	0	0	0	0
Otu1670	10	0	0	0	0	0	0	0	0	0	0	0	0	0	0	0	0	0	0	0	0	0	0	0	0	0	0	0	0	0	0	0	0	0	0	0	0	0	0	0	0	0	0	0	0	0	0	0	0
Otu1667	10	0	0	0	0	0	0	0	1	0	0	0	0	0	0	0	0	0	0	0	0	0	0	0	0	0	0	0	0	0	0	0	0	0	0	0	0	0	0	0	0	0	0	0	0	0	0	0	0
Otu1659	10	0	0	0	0	0	0	0	0	0	0	0	0	0	0	0	0	0	0	0	0	0	0	0	0	0	0	0	0	0	0	0	0	0	0	0	0	0	0	0	0	0	0	0	0	0	0	0	0
Otu1681	10	0	0	2	2	0	0	0	0	0	0	0	0	0	0	0	0	0	0	0	0	0	0	0	0	0	0	0	0	0	0	0	0	0	0	0	0	0	0	0	0	0	0	0	0	0	0	0	0
Otu1664	10	0	0	0	0	0	0	0	3	0	0	0	0	0	0	0	0	0	0	0	0	0	0	0	0	0	0	0	0	0	0	0	0	0	0	0	0	0	0	0	0	0	0	0	0	0	0	0	0
Otu1660	10	0	0	0	0	0	0	0	1	0	0	0	0	0	0	0	0	0	0	0	0	0	0	0	0	0	0	0	0	0	0	0	0	0	0	0	0	0	0	0	0	0	0	0	0	0	0	0	0
Otu1661	10	0	0	0	0	0	0	0	0	0	0	0	0	0	0	0	0	0	0	0	0	0	0	0	0	0	0	0	0	0	0	0	0	0	0	0	0	0	0	0	0	0	0	0	0	0	0	0	0
Otu1662	10	0	0	0	0	0	0	0	0	0	0	0	0	0	0	0	0	0	0	0	0	0	0	0	0	0	0	0	0	0	0	0	0	0	0	0	8	0	0	0	0	0	0	0	0	0	0	0	0
Otu1663	10	0	0	0	0	0	0	0	0	0	0	0	0	0	0	7	0	0	0	0	0	0	0	0	0	0	0	3	0	0	0	0	0	0	0	0	0	0	0	0	0	0	0	0	0	0	0	0	0
Otu1666	10	0	0	0	0	0	0	0	3	0	0	0	0	0	0	0	0	0	0	0	0	0	0	0	0	0	0	0	0	0	0	0	0	0	0	0	0	0	0	0	0	0	0	0	0	0	0	0	0
Otu1668	10	0	0	0	0	0	0	0	0	0	0	0	0	0	0	0	0	0	0	0	0	0	0	0	0	0	0	0	0	0	0	0	0	0	0	0	0	0	0	0	0	0	0	0	0	0	0	0	0
Otu1671	10	0	0	0	0	0	0	0	0	0	1	0	0	0	0	0	0	0	0	0	0	0	0	3	6	0	0	0	0	0	0	0	0	0	0	0	0	0	0	0	0	0	0	0	0	0	0	0	0
Otu1672	10	0	0	0	0	0	0	0	0	0	0	0	0	0	0	0	0	0	0	0	0	0	0	0	0	0	0	0	0	0	0	0	0	0	0	0	0	0	0	0	0	0	0	0	0	0	0	0	0
Otu1673	10	0	0	1	0	0	1	0	0	0	0	2	2	2	0	0	0	0	0	0	0	0	0	1	1	0	0	0	0	0	0	0	0	0	0	0	0	0	0	0	0	0	0	0	0	0	0	0	0
Otu1675	10	0	0	0	0	0	0	0	0	0	0	0	0	0	0	0	0	0	0	0	0	1	0	4	5	0	0	0	0	0	0	0	0	0	0	0	0	0	0	0	0	0	0	0	0	0	0	0	0
Otu1676	10	0	0	0	0	0	0	0	0	0	0	0	0	0	0	0	0	0	0	0	0	0	0	0	0	0	0	0	0	0	0	0	0	0	0	6	2	1	0	0	0	0	0	0	0	1	0	0	0
Otu1677	10	0	0	0	0	0	0	0	0	0	0	0	0	0	0	0	0	0	0	0	0	0	0	0	0	0	0	0	0	0	4	0	1	0	1	2	2	0	0	0	0	0	0	0	0	0	0	0	0
Otu1678	10	0	0	0	0	0	0	0	0	0	0	0	0	0	0	0	0	0	0	0	0	0	0	0	0	0	0	0	0	0	0	0	0	0	0	0	0	0	0	0	0	0	0	0	0	0	0	0	0
Otu1679	10	0	0	0	0	0	0	0	0	0	0	0	0	0	0	0	0	0	0	0	0	0	0	0	0	0	0	0	0	0	0	0	0	0	0	0	0	0	0	0	0	0	0	0	0	0	0	0	0
Otu1680	10	0	0	1	0	0	0	0	0	0	0	0	0	0	0	0	0	0	0	0	0	0	0	0	2	0	0	0	0	0	0	3	2	1	1	0	0	0	0	0	0	0	0	0	0	0	0	0	0
Otu1682	10	0	0	0	0	0	0	0	1	0	2	2	1	1	0	0	0	0	0	1	0	0	0	1	0	0	1	0	0	0	0	0	0	0	0	0	0	0	0	0	0	0	0	0	0	0	0	0	0
Otu1683	10	0	0	0	0	0	0	0	0	0	0	0	0	0	0	0	0	0	0	0	0	0	0	0	0	0	0	0	0	0	0	0	0	0	0	0	0	0	0	0	0	0	0	0	0	0	0	0	0
Otu1684	10	0	2	0	0	0	0	0	2	0	0	0	0	0	0	0	0	0	0	0	0	0	0	0	0	0	0	0	0	0	0	0	0	0	0	0	0	0	0	0	0	0	0	0	0	0	0	0	0
Otu1685	10	0	0	0	0	0	0	0	0	0	0	0	0	0	0	0	0	0	0	0	8	1	0	0	0	1	0	0	0	0	0	0	0	0	0	0	0	0	0	0	0	0	0	0	0	0	0	0	0
Otu1686	10	0	1	0	0	0	0	0	0	0	0	0	0	1	0	0	0	0	0	0	0	0	0	0	1	0	0	0	0	0	0	0	0	0	0	0	0	0	0	0	0	0	0	0	0	0	0	0	0
Otu1689	10	0	0	0	0	0	0	0	0	0	0	0	0	0	0	0	0	0	0	0	0	0	0	0	0	0	0	0	1	0	0	0	2	0	4	0	3	0	0	0	0	0	0	0	0	0	0	0	0
Otu1690	10	0	0	0	0	0	0	0	0	0	0	0	0	0	0	0	0	0	0	0	0	0	0	0	0	0	0	2	0	0	0	0	0	0	0	0	0	0	0	0	0	0	0	0	0	0	0	0	0
Otu1691	10	0	0	0	0	0	0	0	0	0	0	0	0	0	0	0	0	0	0	0	0	0	0	0	0	0	0	0	0	0	0	2	1	0	0	2	5	0	0	0	0	0	0	0	0	0	0	0	0
Otu1692	10	0	0	0	0	0	0	0	0	0	0	0	0	0	0	0	0	0	0	0	0	0	0	0	0	0	0	0	0	0	0	0	0	0	0	1	0	0	0	0	0	0	0	1	0	0	0	0	0
Otu1693	10	0	0	0	0	0	0	0	0	0	0	0	0	0	0	0	0	0	0	0	0	0	0	0	0	0	0	0	0	0	0	0	0	0	0	0	0	0	0	0	0	0	0	0	0	0	0	0	0
Otu1694	10	0	0	0	0	0	0	0	0	0	0	0	10	0	0	0	0	0	0	0	0	0	0	0	0	0	0	0	0	0	0	0	0	0	0	0	0	0	0	0	0	0	0	0	0	0	0	0	0
Otu1695	10	0	0	0	2	0	0	0	2	0	0	2	0	0	0	0	0	0	0	0	0	0	0	2	0	0	0	2	0	0	0	0	0	0	0	0	0	0	0	0	0	0	0	0	0	0	0	0	0
Otu1696	10	0	0	0	0	0	0	0	0	0	0	0	0	0	0	0	0	0	0	0	0	0	0	0	0	0	0	0	0	0	0	0	0	0	0	0	0	0	0	0	0	0	0	0	0	0	0	0	0
Otu1698	10	0	0	0	0	0	0	0	0	0	0	0	0	0	0	0	0	0	0	0	0	0	0	0	0	0	0	0	0	0	0	0	1	0	0	4	3	1	0	0	0	0	0	0	0	0	0	0	1
Otu1699	10	0	0	0	0	0	0	0	0	0	0	0	0	0	0	0	0	0	0	0	0	1	3	1	1	0	0	2	0	0	0	0	0	0	0	0	0	0	0	0	0	0	0	0	0	0	0	0	0
Otu1700	10	0	0	0	0	0	0	0	0	0	0	0	4	0	0	0	0	0	0	1	1	1	0	1	0	0	2	0	0	0	0	0	0	0	0	0	0	0	0	0	0	0	0	0	0	0	0	0	0
Otu1701	10	0	0	0	0	0	0	0	0	0	0	0	0	0	0	0	0	0	0	0	0	0	0	0	0	0	0	0	0	0	0	0	1	0	0	3	1	0	0	0	1	0	0	0	0	0	0	0	0
Otu1702	10	0	0	0	0	0	0	0	4	0	1	0	0	0	0	0	0	0	0	0	1	0	0	0	4	0	0	0	0	0	0	0	0	0	0	0	0	0	0	0	0	0	0	0	0	0	0	0	0
Otu1703	10	0	0	0	0	0	0	0	0	0	0	0	0	0	0	0	0	0	0	0	0	0	0	0	0	0	0	0	0	0	0	0	0	0	0	0	0	0	0	0	3	0	0	2	0	0	0	0	1
Otu1704	10	0	0	0	0	0	0	0	0	0	0	0	0	0	0	0	0	0	0	0	0	0	0	0	0	0	0	0	2	0	0	2	0	0	0	0	3	3	0	0	0	0	0	0	0	0	0	0	0
Otu1715	9	1	0	0	0	4	0	0	0	0	0	0	0	0	0	0	0	0	0	0	0	2	1	0	0	1	0	0	0	0	0	0	0	0	0	0	0	0	0	0	0	0	0	0	0	0	0	0	0
Otu1735	9	1	0	0	1	0	0	0	0	0	0	1	0	1	0	0	0	3	0	0	0	1	0	0	1	0	0	0	0	0	0	0	0	0	0	0	0	0	0	0	0	0	0	0	0	0	0	0	0
Otu1750	9	1	0	0	0	0	4	0	0	0	0	0	0	0	0	0	0	0	0	0	0	0	0	0	0	0	0	0	0	0	0	0	0	0	4	0	0	0	0	0	0	0	0	0	0	0	0	0	0
Otu1748	9	0	0	0	0	0	0	0	0	0	0	0	0	0	0	0	0	0	0	0	0	0	0	0	0	0	0	0	0	2	4	0	1	0	0	0	1	0	0	0	0	1	0	0	0	0	0	0	0
Otu1749	9	0	0	0	0	0	0	0	0	0	0	0	0	0	0	0	0	0	0	0	0	0	0	0	0	0	0	0	0	2	0	0	2	0	0	0	5	0	0	0	0	0	0	0	0	0	0	0	0
Otu1739	9	0	0	0	0	0	0	0	0	0	0	0	0	0	0	0	0	0	0	0	0	0	0	0	0	0	0	0	1	1	0	0	0	0	1	2	0	2	0	1	0	0	0	0	0	0	0	0	0
Otu1745	9	0	0	0	0	0	0	0	0	0	0	0	0	0	0	0	0	0	0	0	0	0	0	0	0	0	0	0	0	0	0	0	0	0	0	0	0	0	0	0	0	0	0	0	0	0	0	0	0
Otu1711	9	0	0	0	0	0	0	0	0	0	0	0	0	0	0	0	0	0	0	0	0	0	0	0	0	0	0	0	0	0	0	0	0	0	0	0	0	0	0	0	0	0	0	0	0	0	0	0	0
Otu1751	9	0	0	0	0	0	0	0	0	0	0	0	0	0	0	0	0	0	0	0	0	0	0	0	0	0	0	0	0	0	0	0	0	0	0	0	0	0	0	0	2	0	0	0	0	0	0	0	0
Otu1713	9	0	0	0	0	0	0	0	0	0	0	0	0	0	0	0	0	0	0	0	0	0	0	0	0	0	0	0	0	0	2	0	1	3	2	0	0	0	0	0	0	0	0	0	0	0	0	0	0
Otu1736	9	0	0	0	0	0	0	0	0	0	0	0	0	0	0	0	0	0	0	0	0	0	0	0	0	0	0	0	0	0	0	0	0	0	0	0	0	0	0	0	0	0	0	0	0	0	0	0	0
Otu1716	9	0	0	0	0	0	0	0	0	0	0	0	0	0	0	0	0	0	0	0	0	0	0	0	0	0	0	0	0	0	0	0	0	0	0	0	0	0	0	0	0	0	0	0	0	0	0	0	0
Otu1721	9	0	0	0	0	0	0	0	0	0	0	0	0	0	0	0	0	0	0	0	0	0	0	0	0	0	0	0	0	0	0	0	0	0	0	0	0	0	0	0	0	0	0	0	0	0	0	0	0
Otu1717	9	0	0	0	0	0	0	0	0	0	0	0	0	0	0	0	0	0	0	0	0	0	0	0	0	0	0	0	0	0	0	0	0	0	0	0	0	0	0	0	0	0	0	0	0	0	0	0	0
Otu1724	9	0	0	0	0	0	0	0	0	0	0	0	0	0	0	0	0	0	0	0	0	0	0	2	4	0	1	0	0	0	0	0	0	0	0	0	0	0	0	0	0	0	0	0	0	0	0	0	0
Otu1705	9	0	9	0	0	0	0	0	0	0	0	0	0	0	0	0	0	0	0	0	0	0	0	0	0	0	0	0	0	0	0	0	0	0	0	0	0	0	0	0	0	0	0	0	0	0	0	0	0
Otu1706	9	0	0	0	0	0	0	0	0	0	0	0	0	0	0	0	0	0	0	0	0	0	5	2	1	1	0	0	0	0	0	0	0	0	0	0	0	0	0	0	0	0	0	0	0	0	0	0	0
Otu1707	9	0	0	0	0	0	0	0	0	0	0	0	0	0	0	0	0	0	0	0	0	0	0	0	9	0	0	0	0	0	0	0	0	0	0	0	0	0	0	0	0	0	0	0	0	0	0	0	0
Otu1708	9	0	0	0	0	0	0	0	0	0	0	0	0	0	0	0	0	0	0	0	0	0	0	0	0	0	0	0	2	0	0	0	0	3	2	1	0	1	0	0	0	0	0	0	0	0	0	0	0
Otu1709	9	0	0	0	0	0	0	0	0	0	0	0	0	0	0	0	0	0	0	0	0	0	0	0	0	0	0	0	0	0	0	4	2	0	1	2	0	0	0	0	0	0	0	0	0	0	0	0	0
Otu1710	9	0	0	0	0	0	0	0	0	0	0	0	0	0	0	0	0	0	0	0	0	0	0	0	0	0	0	0	0	0	0	0	0	0	0	0	0	0	0	0	0	0	0	0	0	0	0	0	0
Otu1712	9	0	0	0	0	0	0	0	0	0	0	0	0	0	0	0	0	0	0	0	0	0	0	0	0	0	0	0	0	0	0	0	0	0	0	0	0	0	0	0	0	0	0	0	0	0	0	0	0
Otu1714	9	0	0	0	0	0	0	0	0	0	0	0	0	0	0	6	0	0	0	0	0	0	1	0	0	0	0	0	0	0	0	0	0	0	0	0	0	0	0	0	0	0	0	0	0	0	0	0	0
Otu1718	9	0	0	0	0	0	0	0	0	0	0	0	0	0	0	0	0	0	0	0	0	0	0	0	0	0	0	0	0	0	0	0	1	0	3	2	2	1	0	0	0	0	0	0	0	0	0	0	0
Otu1719	9	0	0	0	0	0	0	0	0	0	0	0	0	0	0	0	0	0	0	0	0	0	0	0	0	0	0	0	0	0	0	2	1	0	0	3	2	0	0	0	0	0	0	0	0	0	0	0	0
Otu1720	9	0	0	0	0	0	0	0	3	2	0	1	0	0	0	0	0	0	0	0	0	1	0	1	0	0	1	0	0	0	0	0	0	0	0	0	0	0	0	0	0	0	0	0	0	0	0	0	0
Otu1722	9	0	0	0	0	0	0	0	0	0	0	0	0	0	0	3	0	0	0	0	0	1	0	0	3	0	0	2	0	0	0	0	0	0	0	0	0	0	0	0	0	0	0	0	0	0	0	0	0
Otu1723	9	0	0	0	0	0	0	0	0	0	0	0	0	0	0	0	0	0	0	0	0	0	0	0	0	0	0	0	0	0	0	0	4	0	0	0	5	0	0	0	0	0	0	0	0	0	0	0	0
Otu1725	9	0	0	0	0	0	0	0	0	0	0	0	0	0	0	0	0	0	0	0	0	0	2	0	1	0	0	0	0	0	0	0	0	0	0	0	0	0	0	0	2	0	0	0	0	0	0	0	0
Otu1726	9	0	0	0	0	0	0	0	0	0	0	1	0	0	0	0	0	0	0	0	0	0	1	0	0	0	0	1	0	0	0	0	0	0	0	0	0	0	0	0	0	0	0	0	0	0	0	0	0
Otu1727	9	0	0	0	2	0	0	0	0	0	0	0	0	0	0	0	0	0	0	0	0	0	0	0	4	0	0	0	0	0	0	0	0	0	0	0	0	0	0	0	0	0	0	0	0	0	0	0	0
Otu1728	9	0	0	0	0	0	0	0	0	0	0	0	0	0	0	0	0	0	0	1	1	0	4	0	0	3	0	0	0	0	0	0	0	0	0	0	0	0	0	0	0	0	0	0	0	0	0	0	0
Otu1729	9	0	0	0	0	0	0	0	0	0	0	0	0	0	0	0	0	0	0	0	0	0	0	0	0	0	0	0	1	0	0	2	0	0	0	0	1	0	0	0	2	0	0	0	1	0	0	0	0
Otu1730	9	0	0	0	0	0	0	0	0	0	0	0	0	0	0	6	0	0	0	0	0	0	1	0	0	0	1	1	0	0	0	0	0	0	0	0	0	0	0	0	0	0	0	0	0	0	0	0	0
Otu1731	9	0	0	0	0	0	0	0	0	0	0	0	0	0	0	0	0	0	0	0	0	0	0	0	2	1	1	1	0	0	0	0	0	0	0	0	0	0	0	0	0	0	0	0	0	0	0	0	0
Otu1732	9	0	0	0	0	0	0	0	0	0	0	0	0	0	0	0	0	0	0	0	0	0	0	0	0	0	0	0	0	0	4	2	0	0	0	0	0	0	0	0	0	0	0	0	0	0	1	0	0
Otu1733	9	0	0	0	0	0	0	0	0	0	0	0	0	0	0	0	0	0	0	0	0	2	0	5	0	1	0	0	0	0	0	0	0	0	0	0	0	0	0	0	0	0	0	0	0	0	0	0	0
Otu1734	9	0	0	0	0	1	0	0	0	0	0	2	0	0	0	0	0	0	0	0	0	0	0	1	0	1	0	0	0	0	0	0	0	0	0	0	0	0	0	0	0	0	0	0	0	0	0	0	0
Otu1737	9	0	0	0	0	0	0	0	0	0	0	0	0	0	0	0	0	0	0	2	0	1	2	0	2	1	1	0	0	0	0	0	0	0	0	0	0	0	0	0	0	0	0	0	0	0	0	0	0
Otu1738	9	0	0	0	0	0	0	0	0	0	0	0	0	0	0	0	0	0	0	0	0	0	0	0	0	0	0	0	2	0	0	0	1	0	0	0	3	3	0	0	0	0	0	0	0	0	0	0	0
Otu1740	9	0	0	0	0	0	0	0	0	0	0	0	0	0	0	0	0	0	0	0	0	0	0	0	0	0	0	0	0	0	0	5	0	0	2	0	2	0	0	0	0	0	0	0	0	0	0	0	0
Otu1741	9	0	0	0	0	0	0	0	0	0	0	0	0	0	0	0	0	0	0	0	0	0	0	0	0	0	9	0	0	0	0	0	0	0	0	0	0	0	0	0	0	0	0	0	0	0	0	0	0
Otu1742	9	0	0	0	0	0	0	0	0	0	0	0	0	0	0	0	0	0	0	0	0	0	0	1	1	0	0	0	0	0	0	0	0	0	0	0	0	0	0	0	0	0	0	0	0	0	0	0	0
Otu1743	9	0	1	0	0	0	0	0	0	0	0	0	0	1	0	0	0	0	0	0	0	0	0	0	0	0	0	0	0	0	0	0	0	0	0	0	0	0	0	0	0	0	0	0	0	0	0	0	0
Otu1744	9	0	0	0	0	0	0	0	0	0	0	0	0	0	0	0	0	0	0	0	0	0	0	0	0	0	0	0	0	0	0	0	0	0	0	0	0	0	0	0	0	0	0	0	0	0	0	0	0
Otu1746	9	0	0	0	0	0	0	0	2	0	0	0	1	0	0	0	0	0	0	0	0	0	0	0	0	0	2	0	0	0	0	0	0	0	0	0	0	0	0	0	0	0	0	0	0	0	0	0	0
Otu1747	9	0	0	0	0	0	0	0	0	0	1	0	0	0	0	0	0	0	0	0	0	2	3	1	1	0	0	1	0	0	0	0	0	0	0	0	0	0	0	0	0	0	0	0	0	0	0	0	0
Otu1813	8	0	1	0	0	0	0	0	0	0	0	0	0	1	4	0	0	0	0	0	0	0	0	1	0	0	0	0	0	0	0	0	0	0	0	1	0	0	0	0	0	0	0	0	0	0	0	0	0
Otu1794	8	0	0	0	1	0	0	0	0	0	1	0	0	0	2	0	0	0	0	1	0	1	0	1	0	0	0	0	0	0	0	0	0	0	0	0	0	0	0	0	0	0	0	0	0	0	0	0	0
Otu1774	8	0	0	0	0	0	0	0	0	0	0	0	0	0	0	0	0	0	0	0	0	0	0	0	0	0	0	0	0	2	0	3	0	0	0	0	3	0	0	0	0	0	0	0	0	0	0	0	0
Otu1777	8	0	0	0	0	0	0	0	0	0	0	0	0	0	0	0	0	0	0	0	0	0	0	0	0	0	0	0	0	1	0	0	0	0	0	1	1	4	0	0	0	0	0	0	0	0	0	0	0
Otu1806	8	0	0	0	0	0	0	0	0	0	0	0	0	0	0	0	0	0	0	0	0	0	0	0	0	0	0	0	0	0	0	0	0	0	0	4	0	0	2	0	2	0	0	0	0	0	0	0	0
Otu1758	8	0	0	0	0	0	0	0	0	0	0	0	0	0	0	0	0	0	0	0	0	0	0	0	0	0	0	0	0	0	0	0	0	0	0	0	0	0	0	0	0	0	0	0	0	0	0	0	0
Otu1753	8	0	0	0	0	0	0	0	0	0	0	0	0	0	0	0	0	0	0	0	0	0	0	0	0	0	0	0	0	0	0	0	0	0	0	0	0	0	0	0	0	0	0	0	0	0	0	0	0
Otu1763	8	0	0	0	0	0	0	0	0	0	0	0	0	0	0	0	0	0	0	0	0	0	0	0	0	0	0	0	0	0	0	0	0	0	0	0	0	0	0	0	0	0	0	0	0	0	0	0	0
Otu1804	8	0	0	0	0	0	0	0	0	0	0	0	0	0	0	0	0	0	0	0	0	0	0	0	0	0	0	0	0	0	0	0	0	0	0	0	0	0	0	0	0	0	0	0	0	0	0	0	0
Otu1827	8	0	0	0	0	0	0	0	0	0	0	0	0	0	0	0	0	0	0	0	0	0	0	0	0	0	0	0	0	0	0	0	0	0	0	0	0	0	0	0	0	0	0	0	0	0	0	0	0
Otu1785	8	0	0	0	0	0	0	0	0	0	0	0	0	0	0	0	0	0	0	0	0	0	0	0	0	0	0	0	0	0	0	0	0	0	0	0	0	0	0	0	0	0	0	0	0	0	0	0	0
Otu1808	8	0	0	0	0	0	0	0	0	0	0	0	0	0	0	0	0	0	0	0	0	0	0	0	0	0	0	0	0	0	0	0	0	0	0	0	0	0	0	0	0	0	0	0	0	0	0	0	0
Otu1809	8	0	0	0	0	0	0	0	0	0	0	0	0	0	0	0	0	0	0	0	0	0	1	0	0	0	0	0	0	0	0	0	0	0	0	0	0	0	0	0	0	0	0	0	0	0	0	0	0
Otu1755	8	0	0	0	0	0	0	0	0	0	0	0	0	0	0	0	0	0	0	0	0	0	0	0	0	0	0	0	0	0	0	0	0	0	0	0	0	0	0	0	0	0	0	0	0	0	0	0	0
Otu1826	8	0	0	0	0	0	0	0	1	0	0	0	0	0	0	0	0	0	0	0	0	0	0	0	0	0	0	0	0	0	0	0	0	0	0	0	0	0	0	0	1	0	0	0	0	0	0	0	0
Otu1825	8	0	0	0	0	0	0	0	0	0	0	0	0	0	0	0	0	0	0	0	0	0	0	0	0	0	0	2	0	0	0	0	0	0	0	0	0	0	0	0	0	0	0	0	0	0	0	0	0
Otu1757	8	0	0	0	0	0	0	0	0	0	0	0	0	0	0	0	0	0	0	0	0	0	0	0	0	0	0	0	0	0	0	0	0	0	0	0	0	0	0	0	0	0	0	0	0	0	0	0	0
Otu1759	8	0	0	0	0	0	0	0	0	0	0	0	0	0	0	0	0	0	0	0	0	0	0	0	0	0	0	0	0	0	0	0	4	0	0	1	0	0	0	0	0	0	0	0	0	0	0	0	0
Otu1773	8	0	0	0	0	0	0	0	0	0	0	0	0	0	0	0	0	0	0	0	0	0	0	0	0	0	0	0	0	0	0	0	0	0	0	0	0	0	0	0	0	0	0	0	0	0	0	0	0
Otu1787	8	0	0	0	0	0	0	0	0	0	0	0	0	0	0	0	0	0	0	0	0	0	0	0	0	0	0	0	0	0	0	0	0	0	0	0	0	0	0	0	0	0	0	0	0	0	0	0	0
Otu1790	8	0	0	0	0	0	0	0	0	0	0	0	0	0	0	0	0	0	0	0	0	0	0	0	0	0	0	0	0	0	0	0	0	0	0	0	0	0	0	0	0	0	0	0	0	0	0	0	0
Otu1807	8	0	0	0	0	0	0	0	0	0	0	0	0	0	0	0	0	0	0	0	0	0	0	0	0	0	0	0	0	0	0	0	0	0	0	0	0	0	0	0	0	0	0	0	0	0	0	0	0
Otu1752	8	0	0	0	0	0	0	0	0	0	0	0	0	0	0	0	0	0	0	0	0	0	0	0	0	0	0	0	0	0	0	0	1	0	4	0	2	0	0	0	0	0	0	0	0	0	0	0	1
Otu1754	8	0	0	0	0	0	0	0	0	0	0	0	7	0	0	0	0	0	0	0	0	0	0	0	0	0	0	0	0	0	0	0	0	0	0	0	0	0	0	0	0	0	0	0	0	0	0	0	0
Otu1756	8	0	0	0	0	0	0	0	0	0	0	0	0	4	0	0	0	0	0	0	0	0	0	3	0	1	0	0	0	0	0	0	0	0	0	0	0	0	0	0	0	0	0	0	0	0	0	0	0
Otu1760	8	0	0	0	0	0	0	0	0	0	0	0	0	0	0	0	0	0	0	0	0	0	0	0	0	0	0	0	0	0	0	0	0	0	0	1	0	2	0	2	2	0	0	0	0	1	0	0	0
Otu1761	8	0	0	0	0	0	0	0	0	0	0	0	0	0	0	1	0	0	0	0	0	1	2	0	2	0	0	2	0	0	0	0	0	0	0	0	0	0	0	0	0	0	0	0	0	0	0	0	0
Otu1762	8	0	0	0	0	0	0	0	0	0	0	0	0	0	0	0	0	0	0	0	0	0	0	0	0	0	0	0	0	0	0	0	0	0	3	0	0	0	0	0	0	0	0	0	0	0	0	0	0
Otu1764	8	0	0	0	0	0	0	0	0	0	0	0	0	0	0	0	0	0	0	0	0	0	0	0	0	0	0	0	0	0	0	0	0	0	0	0	0	0	0	0	0	0	0	0	1	0	0	0	0
Otu1765	8	0	0	0	0	0	0	0	0	0	0	0	0	0	0	0	0	0	0	0	0	0	0	0	0	0	0	0	0	0	0	3	0	0	5	0	0	0	0	0	0	0	0	0	0	0	0	0	0
Otu1766	8	0	0	0	0	0	0	0	0	0	0	0	0	0	0	0	0	0	0	0	0	0	0	0	0	0	0	0	0	0	0	1	1	0	1	0	3	2	0	0	0	0	0	0	0	0	0	0	0
Otu1767	8	0	0	0	0	0	0	0	0	0	0	0	0	0	0	0	0	0	0	0	0	0	0	0	0	0	0	0	0	0	0	0	0	0	0	0	0	0	0	0	0	0	0	0	0	0	0	0	0
Otu1768	8	0	0	0	0	0	0	0	3	2	0	0	0	0	0	0	0	0	0	0	0	0	0	0	0	0	0	0	0	0	0	0	0	0	0	2	1	0	0	0	0	0	0	0	0	0	0	0	0
Otu1769	8	0	0	0	0	0	0	0	0	0	0	0	1	0	0	0	0	0	0	0	2	0	0	0	0	4	0	0	0	0	0	0	0	0	0	0	0	0	0	0	0	0	0	0	0	0	0	0	1
Otu1770	8	0	0	0	0	0	0	0	0	0	0	0	0	0	0	0	0	0	0	0	0	0	0	0	0	0	0	0	0	0	0	0	0	0	0	1	0	0	0	0	0	1	0	0	0	0	0	0	0
Otu1771	8	0	0	0	0	0	0	0	0	0	0	0	0	0	0	2	0	0	0	1	0	0	0	0	0	0	1	1	0	0	0	0	0	0	0	0	0	0	0	0	0	0	0	0	0	0	0	0	0
Otu1772	8	0	0	0	0	0	0	0	0	0	0	0	0	0	0	0	0	0	0	0	0	0	0	0	0	0	0	0	0	0	0	0	0	0	0	0	0	2	0	0	0	0	0	1	1	2	0	0	0
Otu1775	8	0	0	0	0	0	0	0	0	0	0	0	0	0	0	0	0	0	0	0	0	0	0	4	2	0	1	0	0	0	0	0	0	0	0	0	0	0	0	0	0	0	0	0	0	0	0	0	0
Otu1776	8	0	0	0	0	0	0	0	0	0	0	0	0	0	0	0	0	0	0	0	0	0	0	0	0	0	0	0	0	0	0	0	0	0	0	0	0	0	0	0	0	0	0	0	0	0	0	0	0
Otu1778	8	0	0	0	0	0	0	0	0	0	0	0	0	0	0	0	0	0	0	0	0	0	0	0	0	0	0	0	0	0	0	0	0	0	1	1	0	0	0	1	0	0	0	0	0	0	0	0	0
Otu1779	8	0	0	0	0	0	0	0	0	0	0	0	0	0	0	0	0	0	0	0	0	0	0	0	1	0	0	0	0	0	0	1	0	0	0	0	0	2	0	0	0	0	0	0	0	0	0	0	0
Otu1780	8	0	0	0	0	0	0	0	0	0	2	0	0	0	0	0	0	0	0	0	0	6	0	0	0	0	0	0	0	0	0	0	0	0	0	0	0	0	0	0	0	0	0	0	0	0	0	0	0
Otu1781	8	0	0	0	0	0	0	0	0	0	0	0	0	0	0	0	0	0	0	0	0	0	0	0	0	0	0	0	0	0	0	0	0	0	0	0	0	0	0	0	0	0	0	0	0	0	0	0	0
Otu1782	8	0	0	0	0	0	0	0	0	0	0	0	0	0	0	0	0	0	0	0	0	0	0	0	0	0	0	0	0	0	0	0	0	0	0	0	2	3	0	0	0	0	0	0	0	0	0	0	3
Otu1783	8	0	0	0	0	0	0	0	0	0	0	0	0	0	0	0	0	0	0	0	0	0	0	0	0	0	0	0	0	0	0	0	0	0	2	0	6	0	0	0	0	0	0	0	0	0	0	0	0
Otu1784	8	0	0	0	0	0	0	0	8	0	0	0	0	0	0	0	0	0	0	0	0	0	0	0	0	0	0	0	0	0	0	0	0	0	0	0	0	0	0	0	0	0	0	0	0	0	0	0	0
Otu1786	8	0	0	0	0	0	0	0	0	0	0	0	0	0	0	0	0	0	0	8	0	0	0	0	0	0	0	0	0	0	0	0	0	0	0	0	0	0	0	0	0	0	0	0	0	0	0	0	0
Otu1788	8	0	0	0	0	0	0	0	0	0	0	0	0	0	0	0	0	0	0	0	0	0	0	0	0	0	0	0	1	0	0	0	1	0	1	2	2	1	0	0	0	0	0	0	0	0	0	0	0
Otu1789	8	0	0	0	0	0	0	0	0	0	0	0	0	0	0	0	0	0	0	0	0	0	0	0	0	0	0	0	0	0	0	0	1	0	0	2	4	0	0	0	0	0	0	0	1	0	0	0	0
Otu1791	8	0	0	0	0	0	0	0	0	0	0	0	0	0	0	0	0	0	0	0	0	0	0	0	0	0	0	0	1	0	0	0	0	0	0	1	3	3	0	0	0	0	0	0	0	0	0	0	0
Otu1792	8	0	0	0	0	0	0	0	3	0	0	0	0	0	0	0	0	0	0	2	0	0	1	0	0	0	0	0	0	0	0	0	0	1	0	1	0	0	0	0	0	0	0	0	0	0	0	0	0
Otu1793	8	0	0	0	0	0	0	0	0	0	0	0	0	0	0	0	0	0	0	0	0	0	0	0	0	0	0	0	0	0	0	0	0	0	0	0	0	0	0	0	0	0	0	0	0	0	0	0	0
Otu1795	8	0	0	0	0	0	0	0	0	0	0	0	0	0	0	0	0	0	0	0	0	0	0	0	0	0	0	0	0	0	0	0	0	0	0	0	8	0	0	0	0	0	0	0	0	0	0	0	0
Otu1796	8	0	0	0	0	0	0	0	0	0	0	0	0	0	0	0	0	0	0	0	0	0	0	0	0	0	0	0	2	0	0	0	0	0	0	3	0	0	0	0	0	3	0	0	0	0	0	0	0
Otu1797	8	0	0	0	0	0	0	0	0	0	0	0	0	0	0	0	0	0	0	0	0	0	0	0	0	0	0	0	1	0	2	2	0	0	1	0	2	0	0	0	0	0	0	0	0	0	0	0	0
Otu1798	8	0	0	0	0	0	0	0	0	0	0	0	0	2	0	2	0	0	0	0	0	0	0	0	0	2	2	0	0	0	0	0	0	0	0	0	0	0	0	0	0	0	0	0	0	0	0	0	0
Otu1799	8	0	0	0	0	0	0	0	0	0	0	0	0	0	0	0	0	0	0	0	0	0	0	0	0	0	0	0	0	0	0	0	0	0	0	0	0	0	0	0	0	0	0	0	0	0	0	0	0
Otu1800	8	0	0	0	0	0	0	0	0	0	0	0	0	0	0	1	0	0	0	0	1	0	0	0	0	0	0	0	0	0	0	0	0	0	0	0	0	0	0	0	0	0	0	0	0	0	0	0	0
Otu1801	8	0	0	0	0	0	0	0	0	0	0	0	0	0	0	0	0	0	0	0	7	0	0	0	0	0	0	0	0	0	0	0	0	0	0	0	0	0	0	0	0	0	0	0	0	0	0	0	0
Otu1802	8	0	0	0	0	0	0	0	0	0	0	0	0	0	0	0	0	0	0	0	0	0	0	0	0	0	0	0	0	0	0	0	0	0	0	4	0	0	0	0	1	0	0	0	2	0	0	0	0
Otu1803	8	0	0	0	0	0	0	0	0	0	0	0	0	0	0	0	0	0	0	0	0	0	0	0	0	0	0	1	0	0	0	0	0	0	0	0	0	0	0	0	0	0	0	0	0	0	0	0	0
Otu1805	8	0	2	0	0	0	0	0	0	0	0	0	0	0	0	1	0	0	0	0	0	1	0	0	0	0	0	1	0	0	0	0	0	0	0	0	0	0	0	0	0	0	0	0	0	0	0	0	0
Otu1810	8	0	0	0	0	0	0	0	0	0	0	0	0	0	0	0	0	0	0	0	0	0	0	0	0	0	0	0	0	0	0	0	0	0	0	0	3	0	0	0	0	0	0	0	2	0	1	0	1
Otu1811	8	0	0	0	0	0	0	0	0	0	0	0	0	0	0	0	0	0	0	1	0	2	1	0	0	2	1	0	0	0	0	0	0	0	0	0	0	0	0	0	0	0	0	0	0	0	0	0	0
Otu1812	8	0	0	0	0	0	0	0	0	0	0	0	0	0	0	0	0	0	0	0	0	0	0	0	2	0	0	0	0	0	0	0	0	0	0	0	0	0	0	0	0	0	0	0	0	0	0	0	0
Otu1814	8	0	0	0	0	0	0	0	4	0	0	0	1	0	0	0	0	0	0	0	0	1	0	0	2	0	0	0	0	0	0	0	0	0	0	0	0	0	0	0	0	0	0	0	0	0	0	0	0
Otu1815	8	0	0	0	0	0	0	0	0	0	0	0	0	0	0	0	0	0	0	1	0	2	0	2	1	0	0	0	0	0	0	0	0	0	0	0	0	0	0	0	0	0	0	0	0	0	0	0	0
Otu1816	8	0	0	0	0	0	0	0	0	0	0	0	0	0	0	0	0	0	0	0	0	0	0	0	3	0	0	0	0	0	0	0	1	0	1	1	0	0	0	0	0	0	0	1	0	0	0	0	0
Otu1817	8	0	0	0	0	0	0	0	0	0	0	0	0	0	0	0	0	0	0	0	0	0	0	0	0	0	0	0	0	0	0	0	0	0	0	0	0	0	0	0	0	0	0	0	0	0	0	0	0
Otu1818	8	0	0	0	0	0	0	0	0	0	0	0	0	0	0	0	0	0	0	0	0	0	0	0	0	0	0	0	0	0	0	2	1	0	2	1	0	0	0	0	1	0	0	1	0	0	0	0	0
Otu1819	8	0	1	0	0	0	0	0	0	0	0	0	0	0	0	3	0	0	0	0	0	0	0	0	0	1	0	0	0	0	0	0	0	0	0	0	0	0	0	0	0	0	0	0	0	0	0	0	0
Otu1820	8	0	0	0	0	0	0	0	0	0	0	0	0	0	0	0	0	0	0	0	0	0	0	0	0	0	0	0	0	0	0	0	0	0	0	0	0	0	0	0	0	0	0	0	0	0	0	0	0
Otu1821	8	0	0	0	0	0	0	0	0	0	0	0	0	0	0	0	0	0	0	0	0	0	1	0	0	0	0	0	0	0	0	0	0	0	0	0	0	0	0	0	0	0	0	0	0	0	0	0	0
Otu1822	8	0	0	0	0	0	0	0	0	0	0	0	0	0	0	0	0	0	0	0	0	0	0	2	0	1	0	0	0	0	0	0	0	0	0	0	0	0	0	0	0	0	0	0	0	0	0	0	0
Otu1823	8	0	0	0	1	0	0	0	0	0	0	0	0	0	0	0	0	0	0	0	0	0	0	0	0	0	0	0	0	0	0	0	0	0	0	0	0	0	0	0	2	0	0	0	0	0	0	0	0
Otu1824	8	0	0	2	0	0	0	0	0	0	0	1	1	0	0	0	0	0	0	0	0	0	0	1	0	0	0	0	0	0	1	0	0	0	0	1	0	0	0	0	0	0	0	0	0	0	0	0	0
Otu1828	8	0	0	0	0	0	0	0	2	2	0	0	0	0	0	0	0	0	0	3	0	0	0	0	0	0	0	0	0	0	0	0	0	0	0	0	0	0	0	0	0	0	0	0	0	0	0	0	0
Otu1829	8	0	0	0	0	3	0	0	2	0	0	1	0	0	0	0	0	0	0	0	0	0	2	0	0	0	0	0	0	0	0	0	0	0	0	0	0	0	0	0	0	0	0	0	0	0	0	0	0
Otu1830	8	0	0	0	0	0	0	0	0	8	0	0	0	0	0	0	0	0	0	0	0	0	0	0	0	0	0	0	0	0	0	0	0	0	0	0	0	0	0	0	0	0	0	0	0	0	0	0	0
Otu1860	7	3	0	0	0	0	0	0	0	0	0	0	0	0	0	0	0	0	0	0	0	0	0	0	0	0	0	0	0	1	0	0	0	0	1	1	0	0	0	0	0	0	0	0	0	0	0	0	0
Otu1873	7	2	0	0	0	0	0	0	0	0	0	0	0	3	0	0	0	0	0	0	0	0	0	0	1	0	0	0	0	0	0	0	0	0	0	0	0	0	0	0	0	0	0	0	0	0	0	0	0
Otu1865	7	1	0	0	0	0	1	0	1	0	1	0	0	0	0	0	0	0	0	0	0	0	0	0	0	1	0	0	0	0	0	0	0	0	0	0	0	0	0	0	0	0	0	0	0	0	0	0	0
Otu1923	7	1	0	0	0	0	0	0	0	0	1	0	3	0	0	2	0	0	0	0	0	0	0	0	0	0	0	0	0	0	0	0	0	0	0	0	0	0	0	0	0	0	0	0	0	0	0	0	0
Otu1887	7	0	0	0	0	0	0	0	0	0	0	0	0	0	0	0	0	0	0	0	0	0	0	0	0	0	0	0	0	1	0	0	0	0	0	0	2	0	0	0	0	0	0	0	0	0	0	0	0
Otu1918	7	0	0	0	0	0	2	0	0	0	0	0	0	0	0	0	0	0	0	0	0	0	0	0	0	0	0	0	0	1	0	0	0	0	0	0	0	0	0	0	0	0	0	0	0	0	0	0	0
Otu1833	7	0	0	0	0	0	0	0	0	0	0	0	0	0	0	0	0	0	0	0	0	0	0	0	0	0	0	0	0	1	1	0	0	0	0	1	0	1	0	0	0	0	0	0	0	0	0	0	0
Otu1881	7	0	0	0	0	0	0	0	0	0	0	0	0	0	0	0	0	0	0	0	0	0	0	0	0	0	0	0	0	1	0	0	0	0	0	0	1	1	0	0	0	0	0	4	0	0	0	0	0
Otu1906	7	0	0	0	0	0	0	0	0	0	0	0	0	0	0	0	0	0	0	0	0	0	0	0	0	0	0	0	0	1	0	0	0	5	0	0	0	0	0	0	0	0	1	0	0	0	0	0	0
Otu1871	7	0	0	0	0	0	0	0	0	0	0	0	0	0	0	0	0	0	0	0	0	0	2	0	0	1	0	0	0	0	0	0	0	0	0	0	0	0	2	0	1	0	0	0	1	0	0	0	0
Otu1864	7	0	0	0	0	0	0	0	0	0	0	0	0	0	0	0	0	0	0	0	0	0	2	1	1	0	0	0	0	0	0	0	0	0	0	0	0	0	1	0	0	0	0	0	0	0	0	0	1
Otu1878	7	0	0	0	0	0	0	0	0	0	0	0	0	0	0	0	0	0	0	0	0	0	0	0	0	0	0	0	0	0	0	0	0	0	0	1	0	0	1	0	2	0	0	0	0	0	0	0	0
Otu1839	7	0	0	0	0	0	0	0	0	0	0	0	0	0	0	0	0	0	0	0	0	0	0	0	0	0	0	0	0	0	0	0	0	0	0	0	0	0	0	0	0	0	0	0	0	0	0	0	0
Otu1843	7	0	0	0	0	0	0	0	0	0	0	0	0	0	0	0	0	0	0	0	0	0	0	0	0	0	0	0	0	0	0	0	0	0	0	0	0	0	0	0	0	0	0	0	0	0	0	0	0
Otu1855	7	0	0	0	0	0	0	0	0	0	0	0	0	0	0	0	0	0	0	0	0	0	0	0	0	0	0	0	0	0	0	0	1	0	2	0	0	0	0	0	0	0	0	0	0	0	0	0	0
Otu1895	7	0	0	0	0	0	0	0	0	0	0	0	0	0	0	0	0	0	0	0	0	0	0	0	0	0	0	0	0	0	0	0	0	0	0	0	0	3	0	0	0	0	0	0	0	0	0	0	0
Otu1909	7	0	0	0	0	0	0	0	0	0	0	0	0	0	0	0	0	0	0	0	0	0	0	0	0	0	0	0	0	0	0	0	1	0	0	3	1	0	0	0	0	0	0	0	0	0	0	0	0
Otu1914	7	0	0	0	0	0	0	0	0	0	0	0	0	0	0	0	0	0	0	0	0	0	0	0	0	0	0	0	0	0	0	0	1	0	0	0	0	0	0	0	0	0	0	0	0	0	0	0	0
Otu1841	7	0	0	0	0	0	0	0	0	0	0	0	0	0	0	0	0	0	0	0	0	0	0	0	0	0	0	0	0	0	0	0	0	0	0	0	0	0	0	0	0	0	0	0	0	0	0	0	0
Otu1875	7	0	0	0	0	0	0	0	0	0	0	0	0	0	0	0	0	0	0	0	0	0	0	0	0	0	0	0	0	0	0	3	0	0	0	0	0	1	0	0	0	0	0	0	0	0	0	0	0
Otu1907	7	0	0	0	0	0	0	0	0	0	0	0	0	0	0	0	0	0	0	0	0	0	0	0	0	0	0	0	0	0	0	0	0	0	0	0	0	0	0	0	0	0	0	0	0	0	0	0	0
Otu1888	7	0	0	0	0	0	0	0	0	0	0	0	0	0	0	0	0	0	0	0	0	0	0	0	0	0	0	0	0	0	1	0	0	0	0	0	0	0	0	0	0	0	0	2	0	0	0	0	0
Otu1902	7	0	0	0	0	0	0	0	0	0	0	0	0	0	0	0	0	0	0	0	0	0	0	0	0	0	0	0	0	0	0	0	0	0	0	2	0	2	0	0	0	0	0	1	0	0	0	0	0
Otu1917	7	0	0	0	0	0	0	0	0	0	0	0	0	0	0	0	0	0	0	0	0	0	0	0	0	0	0	0	0	0	0	0	0	0	0	0	0	0	0	0	1	0	0	0	0	0	0	0	0
Otu1834	7	0	0	0	0	0	0	0	0	0	2	0	0	0	0	0	0	0	0	0	0	0	0	0	0	0	0	0	0	0	0	0	0	0	0	0	0	0	0	0	0	0	0	0	0	0	0	0	0
Otu1831	7	0	1	0	0	0	0	0	4	0	0	0	0	0	0	0	0	0	0	0	0	0	0	0	1	0	0	0	0	0	0	0	0	0	0	0	0	0	0	0	0	0	0	0	0	0	0	0	0
Otu1832	7	0	0	0	0	0	0	0	0	0	0	0	0	0	0	0	0	0	0	0	0	0	0	0	0	0	0	0	0	0	0	2	0	0	0	0	5	0	0	0	0	0	0	0	0	0	0	0	0
Otu1835	7	0	0	0	0	0	0	0	0	0	0	0	0	0	0	0	0	0	0	0	0	0	0	0	0	0	0	0	0	0	0	0	0	0	0	0	0	0	0	0	0	0	0	0	0	0	0	0	0
Otu1836	7	0	0	0	0	0	0	0	0	0	0	0	0	0	0	0	0	0	0	0	0	0	0	0	2	0	0	0	0	0	0	0	0	0	0	0	0	0	0	0	0	0	0	0	0	0	0	0	0
Otu1837	7	0	0	0	0	0	0	0	0	0	0	0	0	0	0	0	0	0	0	0	0	0	0	0	0	0	0	0	0	0	0	0	0	0	0	0	0	0	0	0	0	0	0	0	0	0	0	0	0
Otu1838	7	0	0	0	0	0	0	0	0	0	0	0	0	0	0	0	0	0	0	0	0	0	0	0	0	0	0	0	0	0	0	0	0	5	0	0	1	0	0	0	0	0	0	0	0	0	0	0	0
Otu1840	7	0	0	0	0	0	0	0	3	0	4	0	0	0	0	0	0	0	0	0	0	0	0	0	0	0	0	0	0	0	0	0	0	0	0	0	0	0	0	0	0	0	0	0	0	0	0	0	0
Otu1842	7	0	0	0	0	0	0	0	1	0	0	0	0	1	0	0	0	0	0	0	0	0	0	0	2	2	0	1	0	0	0	0	0	0	0	0	0	0	0	0	0	0	0	0	0	0	0	0	0
Otu1844	7	0	0	0	0	0	0	0	0	0	0	0	0	0	0	0	0	0	0	0	0	0	0	0	0	0	0	0	0	0	0	0	0	0	0	0	0	0	0	0	0	0	0	0	0	0	0	0	0
Otu1845	7	0	0	0	0	0	0	0	0	0	0	0	0	0	0	0	0	0	0	0	0	0	0	0	0	0	0	0	0	0	0	0	0	0	0	0	0	0	0	0	0	0	0	0	0	0	0	0	0
Otu1846	7	0	0	0	0	0	0	0	0	0	0	0	0	0	0	0	0	0	0	0	0	0	0	0	0	0	0	0	0	0	0	0	0	0	0	1	0	0	0	0	0	0	0	0	0	0	0	0	0
Otu1847	7	0	0	0	0	0	0	0	0	0	0	0	0	0	0	0	0	0	0	0	0	0	0	0	0	0	0	4	0	0	0	0	0	0	0	0	0	0	0	0	0	0	0	0	0	0	0	0	0
Otu1848	7	0	0	0	0	0	0	0	0	0	0	3	0	0	0	0	0	0	0	0	0	0	0	0	0	0	0	0	0	0	0	0	0	0	4	0	0	0	0	0	0	0	0	0	0	0	0	0	0
Otu1849	7	0	0	0	0	0	0	0	0	0	0	0	0	0	0	2	0	1	0	0	0	2	0	0	0	0	0	0	0	0	0	0	0	0	0	0	0	0	0	0	0	0	0	0	0	0	0	0	0
Otu1850	7	0	0	0	0	0	0	0	0	0	0	0	0	0	0	0	0	0	0	0	0	1	1	0	1	0	1	1	0	0	0	0	0	0	0	0	0	0	0	0	0	0	0	0	0	0	0	1	0
Otu1851	7	0	0	0	0	0	0	0	0	0	0	0	0	0	0	0	0	0	0	0	7	0	0	0	0	0	0	0	0	0	0	0	0	0	0	0	0	0	0	0	0	0	0	0	0	0	0	0	0
Otu1852	7	0	0	0	0	0	0	0	0	0	0	0	0	0	0	0	0	0	0	0	0	0	0	0	0	0	0	0	0	0	0	0	0	0	0	0	0	0	0	0	0	0	0	0	0	0	0	0	0
Otu1853	7	0	0	0	0	0	0	0	0	0	7	0	0	0	0	0	0	0	0	0	0	0	0	0	0	0	0	0	0	0	0	0	0	0	0	0	0	0	0	0	0	0	0	0	0	0	0	0	0
Otu1854	7	0	0	0	0	0	0	0	0	0	0	0	0	0	0	0	0	0	0	0	0	0	0	0	0	0	0	0	1	0	0	1	0	0	3	1	1	0	0	0	0	0	0	0	0	0	0	0	0
Otu1856	7	0	0	0	0	0	0	0	0	0	0	0	0	0	0	0	0	0	0	0	0	0	0	0	0	0	0	0	0	0	0	0	0	0	0	0	0	1	0	0	0	0	0	0	0	0	0	0	0
Otu1857	7	0	0	0	0	0	0	0	0	0	0	0	0	0	0	0	0	0	0	0	0	0	0	0	0	0	0	0	0	0	3	0	0	0	0	2	0	1	0	0	0	0	0	0	0	0	0	1	0
Otu1858	7	0	0	0	0	0	0	0	0	0	1	2	0	0	0	1	0	0	0	0	0	0	0	0	2	0	1	0	0	0	0	0	0	0	0	0	0	0	0	0	0	0	0	0	0	0	0	0	0
Otu1859	7	0	0	0	0	0	0	0	0	0	0	0	0	0	0	1	0	0	0	0	0	0	0	0	0	0	3	0	0	0	0	0	0	0	0	0	0	0	0	0	0	0	0	0	0	0	0	0	0
Otu1861	7	0	0	0	0	0	0	0	0	0	0	0	0	0	0	0	0	0	0	0	0	0	0	0	0	0	0	0	0	0	0	0	0	0	0	0	0	0	0	0	0	0	0	0	0	0	0	0	0
Otu1862	7	0	0	0	0	0	0	0	0	0	0	0	0	0	0	0	0	0	0	0	0	0	0	0	0	0	0	0	0	0	0	0	0	0	0	0	0	0	0	0	1	0	0	0	0	0	0	0	0
Otu1863	7	0	0	1	0	0	1	2	0	0	0	1	0	0	0	0	0	0	0	0	1	0	0	0	0	0	1	0	0	0	0	0	0	0	0	0	0	0	0	0	0	0	0	0	0	0	0	0	0
Otu1866	7	0	0	0	0	0	0	0	0	0	0	0	0	0	0	0	0	0	0	0	0	0	0	0	0	0	0	0	1	0	0	0	0	0	0	2	0	3	0	0	0	0	0	0	0	0	0	0	0
Otu1867	7	0	0	0	0	0	0	0	0	0	0	0	0	0	0	0	0	0	0	0	0	1	0	2	0	0	0	1	0	0	0	0	0	0	0	0	0	0	0	0	0	0	0	0	0	0	0	0	0
Otu1868	7	0	0	0	0	0	0	0	0	0	0	0	0	0	0	0	0	0	0	0	0	0	2	4	0	1	0	0	0	0	0	0	0	0	0	0	0	0	0	0	0	0	0	0	0	0	0	0	0
Otu1869	7	0	0	0	0	0	0	0	0	0	0	0	0	0	0	0	0	0	0	0	0	0	0	0	0	0	0	0	0	0	0	0	0	0	0	0	0	0	0	0	0	0	0	0	0	0	0	0	0
Otu1870	7	0	0	0	0	0	0	0	0	0	0	0	0	0	0	0	0	0	0	0	0	0	0	0	0	0	0	0	0	0	0	0	0	0	0	0	0	0	0	0	0	0	0	0	0	0	0	0	0
Otu1872	7	0	0	0	0	0	0	0	0	0	0	0	0	0	0	0	0	0	0	0	0	0	0	0	0	0	0	0	0	0	0	0	0	0	0	0	7	0	0	0	0	0	0	0	0	0	0	0	0
Otu1874	7	0	0	0	0	0	0	0	0	0	0	0	0	0	0	1	0	0	0	0	0	0	0	0	2	0	0	0	0	0	0	0	0	0	0	0	0	0	0	0	0	0	0	0	0	0	0	0	0
Otu1876	7	0	0	0	0	0	0	0	6	0	0	0	1	0	0	0	0	0	0	0	0	0	0	0	0	0	0	0	0	0	0	0	0	0	0	0	0	0	0	0	0	0	0	0	0	0	0	0	0
Otu1877	7	0	0	0	0	0	0	0	0	0	0	0	0	0	0	0	0	0	0	0	0	0	0	0	0	0	0	0	0	0	0	0	1	0	0	3	0	0	0	0	0	0	0	0	0	0	0	0	0
Otu1879	7	0	0	0	0	0	0	0	0	0	0	0	0	0	0	0	0	0	0	0	0	0	0	0	0	0	0	0	0	0	0	0	0	0	0	0	0	0	0	0	0	0	0	0	0	0	0	0	0
Otu1880	7	0	0	1	0	0	0	0	0	0	1	0	0	0	0	0	0	0	0	0	0	0	0	0	0	0	0	0	0	0	0	0	0	0	0	2	2	0	0	0	1	0	0	0	0	0	0	0	0
Otu1882	7	0	0	0	0	0	0	0	0	0	0	0	1	0	0	0	0	0	0	2	0	1	2	0	1	0	0	0	0	0	0	0	0	0	0	0	0	0	0	0	0	0	0	0	0	0	0	0	0
Otu1883	7	0	2	0	0	0	2	0	0	0	0	0	0	2	0	0	0	0	0	0	0	0	0	1	0	0	0	0	0	0	0	0	0	0	0	0	0	0	0	0	0	0	0	0	0	0	0	0	0
Otu1884	7	0	0	0	0	0	0	0	0	0	0	0	0	0	0	0	0	0	0	0	0	0	0	0	0	0	0	0	0	0	0	0	0	0	0	0	0	0	0	0	0	0	0	0	0	0	0	0	0
Otu1885	7	0	0	0	0	0	0	0	0	0	0	0	0	0	0	0	0	0	0	0	0	1	1	0	0	0	0	0	0	0	0	0	0	0	0	0	0	0	0	0	0	0	0	0	0	0	0	0	0
Otu1886	7	0	0	0	0	0	0	0	0	0	0	0	0	0	0	0	0	0	0	0	0	0	0	0	0	0	0	0	2	0	0	0	0	0	1	3	1	0	0	0	0	0	0	0	0	0	0	0	0
Otu1889	7	0	0	0	0	0	0	0	0	0	0	0	0	0	0	0	0	0	0	0	0	0	0	0	0	0	0	0	0	0	0	0	0	0	0	0	0	0	0	0	0	0	0	0	0	0	0	0	0
Otu1890	7	0	0	0	0	0	0	0	0	0	0	0	0	0	0	0	0	0	0	0	0	1	2	0	3	0	0	0	0	0	0	0	0	0	1	0	0	0	0	0	0	0	0	0	0	0	0	0	0
Otu1891	7	0	0	0	0	0	0	0	0	0	0	0	0	0	0	0	0	0	0	0	0	0	0	0	0	0	0	0	0	0	0	0	0	0	0	0	0	0	0	0	0	0	0	0	0	0	0	0	0
Otu1892	7	0	0	0	0	0	0	0	0	0	0	0	0	0	0	0	0	0	0	0	0	1	1	0	0	0	0	0	0	0	0	0	0	0	0	0	0	0	0	0	0	0	0	0	0	0	0	0	0
Otu1893	7	0	0	0	0	0	0	0	0	0	0	0	0	0	0	0	0	0	0	0	0	0	0	0	0	0	0	0	0	0	0	0	0	0	0	0	0	0	0	0	0	0	0	0	0	0	0	0	0
Otu1894	7	0	0	0	0	0	0	0	6	0	0	0	0	1	0	0	0	0	0	0	0	0	0	0	0	0	0	0	0	0	0	0	0	0	0	0	0	0	0	0	0	0	0	0	0	0	0	0	0
Otu1896	7	0	0	0	0	0	0	0	0	0	0	0	0	0	0	0	0	0	0	0	0	0	0	0	0	0	0	0	0	0	0	3	2	0	2	0	0	0	0	0	0	0	0	0	0	0	0	0	0
Otu1897	7	0	0	0	0	0	0	0	0	0	0	0	0	0	0	0	0	0	0	0	0	0	1	0	0	0	0	0	0	0	0	0	0	0	0	0	0	0	0	0	0	0	0	0	0	0	0	0	0
Otu1898	7	0	0	0	0	0	0	0	0	0	0	0	0	0	0	0	0	0	0	0	0	0	0	0	0	0	0	0	0	0	1	0	0	0	1	4	1	0	0	0	0	0	0	0	0	0	0	0	0
Otu1899	7	0	0	0	0	0	0	0	0	0	0	0	0	0	0	0	0	0	0	0	0	0	0	0	0	0	0	0	0	0	0	0	0	0	2	0	0	0	0	0	0	0	0	0	0	0	0	0	0
Otu1900	7	0	0	0	0	0	0	0	0	0	0	0	0	0	0	0	0	0	0	0	0	0	0	0	0	0	0	0	0	0	0	0	0	0	0	0	0	0	0	0	0	0	0	0	0	0	0	0	0
Otu1901	7	0	0	0	0	0	0	0	0	0	0	0	0	0	0	0	0	0	0	0	0	3	2	1	0	1	0	0	0	0	0	0	0	0	0	0	0	0	0	0	0	0	0	0	0	0	0	0	0
Otu1903	7	0	0	0	0	0	0	0	0	0	0	0	0	0	0	0	0	0	0	4	0	1	0	0	0	0	0	0	0	0	0	0	0	0	0	0	0	0	0	0	0	0	0	0	0	0	0	0	0
Otu1904	7	0	0	0	0	0	0	0	2	2	2	1	0	0	0	0	0	0	0	0	0	0	0	0	0	0	0	0	0	0	0	0	0	0	0	0	0	0	0	0	0	0	0	0	0	0	0	0	0
Otu1905	7	0	1	0	2	0	0	0	0	0	0	0	0	3	0	0	0	0	0	0	0	1	0	0	0	0	0	0	0	0	0	0	0	0	0	0	0	0	0	0	0	0	0	0	0	0	0	0	0
Otu1908	7	0	1	0	0	0	1	0	0	0	0	0	0	0	0	0	0	0	0	0	0	1	0	2	0	0	2	0	0	0	0	0	0	0	0	0	0	0	0	0	0	0	0	0	0	0	0	0	0
Otu1910	7	0	1	0	0	0	0	0	0	0	0	0	0	0	0	0	0	0	0	0	0	0	0	0	0	0	0	0	0	0	0	0	0	0	0	0	0	0	0	0	0	0	0	0	0	0	0	0	0
Otu1911	7	0	0	0	0	0	0	0	1	0	0	0	0	0	0	0	0	0	0	2	0	0	0	0	0	0	0	0	0	0	0	0	0	0	1	0	0	0	0	0	0	0	0	0	0	0	0	0	0
Otu1912	7	0	1	0	0	0	0	0	3	0	0	0	0	3	0	0	0	0	0	0	0	0	0	0	0	0	0	0	0	0	0	0	0	0	0	0	0	0	0	0	0	0	0	0	0	0	0	0	0
Otu1913	7	0	0	0	0	0	0	0	0	0	0	0	0	0	0	0	0	0	0	0	0	0	0	0	0	0	0	0	0	0	0	0	0	0	0	1	4	0	0	0	0	0	0	0	0	0	0	0	1
Otu1915	7	0	0	0	0	0	0	0	0	0	0	0	0	0	0	0	0	0	0	0	0	0	0	0	0	0	0	0	0	0	0	0	0	0	0	0	0	0	0	0	0	0	0	0	0	0	0	0	0
Otu1916	7	0	0	0	0	0	0	0	0	0	0	0	0	0	0	0	0	0	0	0	0	0	0	0	0	0	0	0	0	0	0	0	0	0	0	0	0	0	0	0	0	0	0	0	0	0	0	0	0
Otu1919	7	0	0	0	0	0	0	0	0	0	0	0	0	0	0	0	0	0	0	0	0	0	0	0	0	0	0	0	0	0	0	0	0	0	0	0	0	0	0	0	3	0	0	0	0	0	0	0	0
Otu1920	7	0	0	0	0	2	0	0	0	0	2	3	0	0	0	0	0	0	0	0	0	0	0	0	0	0	0	0	0	0	0	0	0	0	0	0	0	0	0	0	0	0	0	0	0	0	0	0	0
Otu1921	7	0	0	0	0	3	4	0	0	0	0	0	0	0	0	0	0	0	0	0	0	0	0	0	0	0	0	0	0	0	0	0	0	0	0	0	0	0	0	0	0	0	0	0	0	0	0	0	0
Otu1922	7	0	0	0	0	0	0	0	0	0	0	0	0	0	0	0	0	0	0	0	0	0	0	0	1	0	0	0	0	0	0	0	0	0	0	0	0	0	0	0	0	0	0	0	0	0	0	0	0
Otu1924	7	0	0	0	0	0	0	0	0	0	0	0	0	0	0	0	0	0	0	0	0	0	0	0	0	0	0	0	0	0	0	0	0	0	0	0	0	0	0	0	0	0	0	0	0	0	0	0	0
Otu1929	6	2	0	0	1	0	0	0	2	0	0	0	1	0	0	0	0	0	0	0	0	0	0	0	0	0	0	0	0	0	0	0	0	0	0	0	0	0	0	0	0	0	0	0	0	0	0	0	0
Otu1941	6	1	1	0	0	0	0	0	0	0	0	0	0	0	0	0	0	0	0	0	0	2	0	1	0	0	0	0	0	0	0	0	0	0	0	0	0	0	0	0	0	0	0	0	0	0	0	0	0
Otu1979	6	1	0	0	0	0	0	0	0	0	0	0	0	0	0	1	0	0	0	0	0	0	2	1	0	0	0	1	0	0	0	0	0	0	0	0	0	0	0	0	0	0	0	0	0	0	0	0	0
Otu2003	6	1	0	1	0	0	0	1	0	0	0	1	0	0	0	0	0	0	0	0	0	0	0	0	0	0	0	0	0	0	0	0	0	0	0	0	0	0	0	0	0	0	0	0	0	0	0	0	0
Otu2006	6	0	0	0	0	0	0	0	0	0	0	0	0	0	1	0	0	0	0	1	1	1	0	0	0	2	0	0	0	0	0	0	0	0	0	0	0	0	0	0	0	0	0	0	0	0	0	0	0
Otu1967	6	0	0	0	0	0	0	0	0	0	0	0	0	0	0	0	0	0	0	0	0	0	0	0	0	0	0	0	0	1	0	4	1	0	0	0	0	0	0	0	0	0	0	0	0	0	0	0	0
Otu1969	6	0	0	0	0	0	0	0	0	0	0	0	0	0	0	0	0	0	0	0	0	0	0	0	0	0	0	0	1	1	0	0	0	1	0	0	3	0	0	0	0	0	0	0	0	0	0	0	0
Otu1982	6	0	0	0	0	0	0	0	0	0	0	0	0	0	0	0	0	0	0	0	0	0	0	0	0	0	0	0	0	1	0	0	0	0	1	0	0	3	0	1	0	0	0	0	0	0	0	0	0
Otu2017	6	0	0	0	0	0	0	0	0	0	0	0	0	0	0	0	0	0	0	0	0	0	0	0	0	0	0	0	0	1	0	0	0	0	0	1	0	2	0	0	0	0	0	0	0	0	0	0	0
Otu1949	6	0	1	0	0	0	0	0	0	0	0	0	0	4	0	0	0	0	0	0	0	0	0	0	0	0	0	0	0	0	0	0	0	0	0	0	0	0	1	0	0	0	0	0	0	0	0	0	0
Otu1955	6	0	0	0	0	0	0	0	0	0	0	0	0	0	0	0	0	0	0	0	0	0	0	0	0	0	0	0	0	0	0	0	0	0	0	0	0	0	1	0	4	0	0	0	0	0	0	0	0
Otu1958	6	0	0	0	0	0	0	0	0	0	0	0	0	0	0	0	0	0	0	0	0	0	0	0	0	0	0	0	0	0	0	0	2	0	0	0	0	0	1	0	0	0	0	0	0	0	0	0	0
Otu1948	6	0	0	0	0	0	0	0	0	0	0	0	0	0	0	0	0	0	0	0	0	0	0	0	0	0	0	0	0	0	0	0	2	0	0	0	0	0	0	0	0	0	0	0	0	0	0	0	1
Otu1977	6	0	0	0	0	0	0	0	0	0	0	0	0	0	0	0	0	0	0	0	0	0	0	0	0	0	0	0	0	0	0	0	0	0	0	0	0	0	0	0	0	0	0	0	0	0	0	0	0
Otu1996	6	0	0	0	0	0	0	0	0	0	0	0	0	0	0	0	0	0	0	0	0	0	0	0	0	0	0	0	0	0	0	0	0	0	0	0	0	0	0	0	0	0	0	0	0	0	0	0	0
Otu1968	6	0	0	0	0	0	0	0	0	0	0	0	0	0	0	0	0	0	0	0	1	2	0	0	0	0	0	0	0	0	0	0	0	0	0	0	0	0	0	0	0	0	0	0	0	0	0	0	0
Otu2014	6	0	0	0	0	0	0	0	0	0	0	0	0	0	0	0	0	0	0	0	0	0	0	0	0	0	0	0	0	0	0	1	0	0	0	0	0	0	0	0	0	0	0	0	0	0	0	0	0
Otu2001	6	0	0	0	0	0	0	0	0	0	0	0	0	0	0	0	0	0	0	0	0	0	0	0	0	0	0	0	0	0	0	0	0	0	0	0	0	0	0	0	0	0	0	0	0	0	0	0	0
Otu1932	6	0	0	0	0	0	0	0	0	0	0	0	0	0	0	0	0	0	2	0	0	0	0	2	0	0	0	0	0	0	0	0	0	0	0	0	0	0	0	0	0	0	0	0	0	0	0	0	0
Otu1976	6	0	0	0	0	0	0	0	0	0	0	0	0	0	0	0	0	0	0	0	0	0	0	0	0	0	0	0	0	0	0	0	0	0	0	0	0	0	0	0	0	0	0	0	0	0	0	0	0
Otu1989	6	0	0	0	0	0	0	0	0	0	0	0	0	0	0	0	0	0	0	0	0	0	0	0	0	0	1	0	0	0	0	0	0	0	0	0	0	0	0	0	0	0	0	0	0	0	0	0	0
Otu1925	6	0	0	0	0	0	0	0	0	0	0	0	0	0	0	0	0	0	0	0	0	0	0	0	0	0	0	0	0	0	0	0	0	0	0	0	0	0	0	0	0	0	0	0	0	0	0	0	0
Otu1926	6	0	0	0	0	0	0	0	0	0	0	0	0	0	0	0	0	0	0	0	0	0	0	0	5	1	0	0	0	0	0	0	0	0	0	0	0	0	0	0	0	0	0	0	0	0	0	0	0
Otu1927	6	0	0	0	0	0	0	0	0	0	0	0	0	0	0	0	0	0	0	0	0	0	0	0	0	0	0	0	0	0	0	0	0	0	0	0	0	0	0	0	1	0	0	0	1	0	0	0	1
Otu1928	6	0	0	0	0	0	0	0	0	0	0	0	0	0	0	0	0	0	0	0	0	0	0	0	0	0	0	0	1	0	0	0	0	0	0	0	4	0	0	0	1	0	0	0	0	0	0	0	0
Otu1930	6	0	1	0	0	0	0	0	0	0	0	0	0	1	0	0	0	0	0	0	0	0	0	0	0	1	0	0	0	0	0	0	0	0	0	0	2	0	0	0	0	0	0	0	0	0	0	0	0
Otu1931	6	0	0	0	0	0	0	0	0	0	0	0	0	0	0	0	0	0	0	0	0	0	0	0	0	0	0	0	0	0	0	0	0	0	0	0	2	0	0	0	1	0	0	3	0	0	0	0	0
Otu1933	6	0	0	0	0	0	0	0	0	0	0	0	0	0	0	0	0	0	0	0	0	0	0	0	0	0	0	0	0	0	0	5	0	0	0	0	1	0	0	0	0	0	0	0	0	0	0	0	0
Otu1934	6	0	0	1	0	1	0	0	0	0	0	2	0	0	0	0	0	0	0	2	0	0	0	0	0	0	0	0	0	0	0	0	0	0	0	0	0	0	0	0	0	0	0	0	0	0	0	0	0
Otu1935	6	0	0	0	0	0	0	0	0	0	1	0	0	0	0	0	0	0	0	0	0	2	0	0	0	0	0	3	0	0	0	0	0	0	0	0	0	0	0	0	0	0	0	0	0	0	0	0	0
Otu1936	6	0	3	0	0	0	0	0	0	0	0	1	0	1	0	0	0	0	0	1	0	0	0	0	0	0	0	0	0	0	0	0	0	0	0	0	0	0	0	0	0	0	0	0	0	0	0	0	0
Otu1937	6	0	0	0	0	0	0	0	0	0	0	0	0	0	0	0	0	0	0	0	0	0	3	0	0	0	1	1	0	0	0	0	0	0	0	0	0	0	0	0	0	0	0	0	0	0	0	0	0
Otu1938	6	0	0	0	0	0	0	0	0	0	0	0	0	0	0	0	0	0	0	0	0	0	0	0	0	0	0	0	0	0	0	0	0	0	0	0	2	0	0	0	0	0	0	0	0	0	0	0	0
Otu1939	6	0	0	0	0	0	0	0	0	0	0	0	0	0	0	0	0	0	0	0	0	0	0	0	0	0	0	0	0	0	0	1	2	0	0	1	0	0	0	0	0	0	0	0	1	0	0	0	0
Otu1940	6	0	0	0	0	0	0	0	0	0	0	0	0	0	0	0	0	0	0	0	0	0	0	0	0	0	0	0	0	0	0	5	1	0	0	0	0	0	0	0	0	0	0	0	0	0	0	0	0
Otu1942	6	0	0	0	0	0	0	0	0	0	0	0	0	0	0	0	0	0	0	0	0	0	0	0	0	0	0	0	0	0	0	0	0	0	0	0	0	0	0	0	0	0	0	0	0	0	0	0	0
Otu1943	6	0	0	0	0	0	0	0	0	0	0	0	0	0	0	0	0	0	0	0	0	0	0	0	0	0	0	0	0	0	0	0	0	0	0	0	0	0	0	0	0	0	0	0	0	0	0	0	0
Otu1944	6	0	0	0	0	0	0	0	0	0	0	0	0	0	0	0	0	0	0	0	0	2	0	3	0	0	0	1	0	0	0	0	0	0	0	0	0	0	0	0	0	0	0	0	0	0	0	0	0
Otu1945	6	0	0	0	0	0	0	0	1	0	0	0	0	0	0	0	0	0	0	0	0	0	0	0	1	0	0	4	0	0	0	0	0	0	0	0	0	0	0	0	0	0	0	0	0	0	0	0	0
Otu1946	6	0	0	0	0	0	0	0	0	0	0	0	0	0	0	0	0	0	0	0	0	0	3	0	0	0	0	2	0	0	0	0	0	0	0	0	0	0	0	0	0	0	0	0	0	0	0	0	0
Otu1947	6	0	0	0	0	0	0	0	0	0	0	0	0	0	0	0	0	0	0	0	0	0	0	0	0	0	0	0	0	0	0	0	0	0	0	0	0	0	0	0	0	0	0	0	0	0	0	0	0
Otu1950	6	0	0	0	0	0	0	0	1	0	0	0	0	0	0	0	0	0	0	0	0	0	0	0	0	0	0	0	0	0	0	0	0	0	0	0	0	0	0	0	0	0	0	0	0	0	0	0	0
Otu1951	6	0	0	0	0	0	0	0	2	0	0	0	0	0	0	0	0	0	0	0	0	0	0	0	0	0	0	0	0	0	0	0	0	0	0	0	0	0	0	0	0	0	0	0	0	0	0	0	0
Otu1952	6	0	0	0	0	0	0	0	0	0	0	0	0	0	0	0	0	0	0	0	0	0	0	0	0	0	0	0	0	0	0	0	0	0	0	0	0	0	0	0	0	0	0	0	0	0	0	0	0
Otu1953	6	0	0	0	0	0	0	0	0	0	0	0	0	0	0	0	0	0	0	0	0	0	0	0	0	0	0	0	0	0	0	0	0	0	0	2	3	1	0	0	0	0	0	0	0	0	0	0	0
Otu1954	6	0	0	0	0	0	0	0	0	0	0	0	0	0	0	0	0	0	0	0	0	0	0	0	0	0	0	0	0	0	0	0	0	0	0	0	4	2	0	0	0	0	0	0	0	0	0	0	0
Otu1956	6	0	0	0	0	0	0	0	0	0	0	0	0	0	0	0	0	0	0	0	0	0	0	0	0	0	0	0	0	0	0	0	0	0	0	0	0	0	0	0	0	0	0	0	0	0	0	0	0
Otu1957	6	0	0	0	0	0	0	0	0	0	0	0	0	0	0	0	0	0	0	3	1	1	0	0	1	0	0	0	0	0	0	0	0	0	0	0	0	0	0	0	0	0	0	0	0	0	0	0	0
Otu1959	6	0	0	0	0	0	0	0	0	0	0	0	0	0	0	0	0	0	0	0	0	0	0	0	0	0	0	0	0	0	0	0	0	0	0	0	2	0	0	0	1	0	0	0	2	0	0	0	0
Otu1960	6	0	0	0	0	0	0	0	0	0	0	0	0	0	0	0	0	0	0	0	0	0	0	0	0	0	0	0	0	0	0	0	0	0	0	0	0	0	0	0	0	0	0	0	0	0	0	0	0
Otu1961	6	0	0	0	0	0	0	0	3	0	0	0	0	0	0	2	0	0	0	0	0	0	0	0	0	0	0	0	0	0	0	0	0	0	0	0	0	0	0	0	0	0	0	0	0	0	0	0	0
Otu1962	6	0	0	0	0	0	0	0	0	0	0	0	0	0	0	0	0	0	0	0	0	0	0	0	1	0	0	0	0	0	0	0	0	0	0	0	0	0	0	0	0	0	0	0	0	0	0	0	0
Otu1963	6	0	0	0	0	0	0	0	0	0	0	0	0	0	0	0	0	0	0	0	0	0	0	0	0	0	0	0	0	0	0	0	0	0	1	0	5	0	0	0	0	0	0	0	0	0	0	0	0
Otu1964	6	0	0	0	0	0	1	0	2	0	0	0	0	0	0	0	0	0	0	0	0	0	1	0	0	0	0	0	0	0	0	0	0	0	0	0	0	0	0	0	0	0	0	0	0	0	0	0	0
Otu1965	6	0	0	0	0	0	0	0	0	0	0	1	0	0	0	0	0	0	0	0	0	0	0	0	0	0	0	0	0	0	0	0	0	0	0	0	2	1	0	0	0	0	0	0	0	0	0	0	0
Otu1966	6	0	0	0	0	0	0	0	0	0	0	0	0	0	0	0	0	0	0	0	0	0	0	0	0	0	0	0	0	0	0	5	0	0	0	0	0	0	0	0	0	0	0	0	0	0	0	0	0
Otu1970	6	0	0	0	0	0	0	0	0	0	0	0	0	0	0	0	0	0	0	0	0	0	0	0	0	0	0	0	0	0	0	0	0	0	0	0	0	0	0	0	0	0	0	0	0	0	0	0	0
Otu1971	6	0	0	0	0	0	0	0	0	0	0	0	0	0	0	0	0	0	0	1	0	0	5	0	0	0	0	0	0	0	0	0	0	0	0	0	0	0	0	0	0	0	0	0	0	0	0	0	0
Otu1972	6	0	0	0	0	0	0	0	0	0	0	0	0	0	0	0	0	0	2	0	0	1	1	0	0	0	0	0	0	0	0	0	0	0	0	0	0	0	0	0	0	0	0	0	0	0	0	0	0
Otu1973	6	0	0	0	0	0	0	0	0	0	0	0	0	0	0	0	0	0	0	0	1	0	0	0	0	0	0	0	0	0	0	0	0	0	0	0	1	0	0	0	0	0	0	1	0	0	0	0	0
Otu1974	6	0	0	0	0	0	0	0	0	0	0	0	0	0	0	0	0	0	0	0	0	0	0	0	0	0	0	0	0	0	0	0	0	0	0	0	1	0	0	0	0	0	0	0	4	0	0	0	0
Otu1975	6	0	0	0	0	0	0	0	0	0	0	0	0	0	0	0	0	0	0	0	0	0	0	0	0	0	0	0	0	0	0	0	0	0	0	0	6	0	0	0	0	0	0	0	0	0	0	0	0
Otu1978	6	0	0	0	0	0	0	0	3	0	0	0	0	0	0	0	0	0	0	0	0	0	0	0	0	0	0	0	0	0	0	0	0	0	0	0	0	0	0	0	0	0	0	0	0	0	0	0	0
Otu1980	6	0	0	0	0	0	0	0	0	0	0	0	0	0	0	0	0	0	0	0	0	0	0	0	0	0	0	0	0	0	0	0	0	0	0	0	0	0	0	0	0	0	0	0	0	0	0	0	0
Otu1981	6	0	0	0	0	0	0	0	0	0	0	0	0	0	0	0	0	0	0	0	0	0	0	0	0	0	0	0	0	0	1	2	1	0	0	1	1	0	0	0	0	0	0	0	0	0	0	0	0
Otu1983	6	0	0	0	0	0	0	0	0	0	0	0	0	0	0	0	0	0	0	0	0	0	0	0	0	0	0	0	0	0	0	0	0	0	0	0	0	0	0	0	0	0	0	0	0	0	0	0	0
Otu1984	6	0	0	0	0	0	0	0	0	0	0	0	0	0	0	0	0	0	0	0	0	0	0	0	0	0	0	0	2	0	0	0	0	0	1	2	0	0	0	0	0	1	0	0	0	0	0	0	0
Otu1985	6	0	0	0	0	0	0	0	0	0	0	0	0	0	0	1	0	0	1	0	0	0	0	0	0	0	0	0	0	0	0	0	0	0	0	0	0	0	0	0	0	0	0	0	0	0	0	0	0
Otu1986	6	0	0	0	0	0	0	0	0	0	0	0	0	0	0	0	0	0	0	0	0	0	0	0	0	0	0	0	0	0	0	0	0	0	0	0	0	0	0	0	0	0	0	0	0	0	0	0	0
Otu1987	6	0	0	0	0	0	0	0	0	0	0	0	0	0	0	0	0	0	0	0	0	0	0	0	0	0	0	0	0	0	0	0	0	0	0	1	0	0	0	0	0	0	0	0	0	0	0	0	0
Otu1988	6	0	0	0	0	0	0	0	0	0	0	0	0	0	0	0	0	0	0	0	0	1	2	0	0	0	2	0	0	0	0	0	0	0	0	0	0	0	0	0	0	0	0	0	0	0	0	0	0
Otu1990	6	0	0	0	0	0	0	0	0	0	1	0	0	2	0	0	0	0	0	0	0	3	0	0	0	0	0	0	0	0	0	0	0	0	0	0	0	0	0	0	0	0	0	0	0	0	0	0	0
Otu1991	6	0	0	0	0	0	0	0	0	0	0	0	0	0	0	0	0	0	0	0	0	0	0	0	0	0	0	0	0	0	2	1	0	0	0	0	0	0	0	0	0	0	0	0	0	0	0	0	0
Otu1992	6	0	0	0	0	0	0	0	1	0	2	0	0	0	0	0	0	0	0	0	0	0	0	1	0	0	0	0	0	0	0	0	0	0	0	0	0	0	0	0	0	0	0	0	0	0	0	0	0
Otu1993	6	0	0	0	0	0	0	0	0	0	0	0	0	0	0	0	0	0	0	0	0	0	0	0	0	0	0	0	0	0	0	0	0	0	0	0	0	0	0	0	0	0	0	0	0	0	0	0	0
[truncated: 1,850 more rows]
[truncated: 55 more columns]
