# Supplementary material for: Microbiomes and Planctomycete diversity in large-scale aquaria habitats
Source: PLoS One. 2022 May 12;17(5):e0267881. doi: 10.1371/journal.pone.0267881 (PMC9098025; doi:10.1371/journal.pone.0267881)
Supplement: S6 Table — (XLSX) [file pone.0267881.s006.xlsx]

## Sheet: Sheet1
Descriptor	T07_Sand filter	T07_Water	T20_Water	T30_Denitrification	T30_Sand filter	T30_Water	T34_Sand filter	T20_Sand filter	T34_Water
Total number of reads	2824542	2131082	2321244	2905126	4380580	4201024	2984864	3241340	5230858
Maximum read length	275	275	275	275	275	275	275	275	275
Number of contigs	8777	4746	2475	4730	19702	6452	4280	13604	5442
Minumum contig length	1000	1000	100	1000	1000	1000	1000	1000	1000
Maximum contig length	62026	123912	412315	152642	104688	623052	71495	73249	18848
Mean contig length	3141	3871	5376	1881	2861	4519	3144	7640	3634
Total length of contigs	27565268	18371415	13305428	8894850	56372834	29156411	13457165	18839414	2445990
N25	8746	21496	156240	3069	8702	114640	19027	21054	7532
N50	4249	6242	32051	1928	3461	24374	5498	10938	5452
N75	2100	2503	3450	1359	1830	2391	1746	5997	3509
